# Supplementary material for: (E)-3-(2-Bromo­phen­yl)-1-(3,4-dimeth­oxy­phen­yl)prop-2-en-1-one
Source: Acta Crystallogr Sect E Struct Rep Online. 2012 Feb 17;68(Pt 3):o776. doi: 10.1107/S1600536812006046 (PMC3297847; doi:10.1107/S1600536812006046)
Supplement: Supplementary file 1 [file e-68-0o776-sup1.cif]

##############################################################################
#                                                                            #
# This CIF contains the data in a paper accepted for publication in          #
# Acta Crystallographica Section E. It conforms to the requirements of       #
# Notes for Authors for Acta Crystallographica Section E, and has been       #
# peer reviewed under the auspices of the IUCr Commission on Journals.       #
#                                                                            #
# Full details of the Crystallographic Information File format               #
# are given in the paper "The Crystallographic Information File (CIF):       #
# a New Standard Archive File for Crystallography" by S. R. Hall, F. H.      #
# Allen and I. D. Brown [Acta Cryst. (1991), A47, 655-685].                  #
#                                                                            #
# The current version of the core CIF dictionary is obtainable from          #
# ftp://ftp.iucr.org/pub/cif_core.dic.                                       #
#                                                                            #
# Software is freely available for graphical display of the structure(s)     #
# in this CIF. For information consult the CIF software page                 #
# http://www.iucr.org/resources/cif/software.                                #
#                                                                            #
# This file may be used for bona fide research purposes within the           #
# scientific community so long as proper attribution is given to the journal # 
# article from which it was obtained.                                        #
#                                                                            #
##############################################################################
data_I
_audit_creation_method     SHELXL97
_chemical_name_systematic
;
(<i>E</i>)-3-(2-bromophenyl)-1-(3,4-dimethoxyphenyl)prop-2-en-1-one
;
_chemical_name_common     ?
_chemical_formula_moiety     'C17 H15 Br O3'
_chemical_formula_sum     'C17 H15 Br O3'
_chemical_formula_iupac     'C17 H15 Br O3'
_chemical_formula_weight     347.20
_chemical_melting_point     ?
_symmetry_cell_setting     triclinic
_symmetry_space_group_name_H-M     'P -1'
_symmetry_space_group_name_Hall     '-P 1'
loop_
    _symmetry_equiv_pos_as_xyz
    'x, y, z'
    '-x, -y, -z'
_cell_length_a     11.574(6)
_cell_length_b     11.781(6)
_cell_length_c     11.877(6)
_cell_angle_alpha     91.857(9)
_cell_angle_beta     107.021(9)
_cell_angle_gamma     91.917(9)
_cell_volume     1546.2(13)
_cell_formula_units_Z     4
_cell_measurement_reflns_used     2084
_cell_measurement_theta_min     2.442
_cell_measurement_theta_max     22.057
_cell_measurement_temperature     298(2)
_exptl_crystal_description     block
_exptl_crystal_colour     colourless
_exptl_crystal_size_max     0.49
_exptl_crystal_size_mid     0.34
_exptl_crystal_size_min     0.24
_exptl_crystal_density_diffrn     1.492
_exptl_crystal_density_meas     ?
_exptl_crystal_density_method     'not measured'
_exptl_crystal_F_000     704
_exptl_absorpt_coefficient_mu     2.665
_exptl_absorpt_correction_type     multi-scan
_exptl_absorpt_process_details     '(SADABS; Bruker, 2002)'
_exptl_absorpt_correction_T_min     0.355
_exptl_absorpt_correction_T_max     0.567
_diffrn_ambient_temperature     298(2)
_diffrn_radiation_type     MoK\a
_diffrn_radiation_wavelength     0.71073
_diffrn_radiation_source     'fine-focus sealed tube'
_diffrn_radiation_monochromator     graphite
_diffrn_measurement_device_type     'Bruker APEX'
_diffrn_measurement_method     '\f and \w'
_diffrn_detector_area_resol_mean     ?
_diffrn_reflns_number     7968
_diffrn_reflns_av_R_equivalents     0.0204
_diffrn_reflns_av_sigmaI/netI     0.0461
_diffrn_reflns_theta_min     1.73
_diffrn_reflns_theta_max     25.02
_diffrn_reflns_theta_full     25.02
_diffrn_measured_fraction_theta_max     0.976
_diffrn_measured_fraction_theta_full     0.976
_diffrn_reflns_limit_h_min     -13
_diffrn_reflns_limit_h_max     7
_diffrn_reflns_limit_k_min     -13
_diffrn_reflns_limit_k_max     14
_diffrn_reflns_limit_l_min     -13
_diffrn_reflns_limit_l_max     14
_diffrn_standards_number     0
_diffrn_standards_interval_count     ?
_diffrn_standards_interval_time     ?
_diffrn_standards_decay_%     ?
_refine_special_details
;
Refinement of <i>F</i>^2^ against ALL reflections. The weighted <i>R</i>-factor
<i>wR</i> and goodness of fit <i>S</i> are based on <i>F</i>^2^, conventional
<i>R</i>-factors <i>R</i> are based on <i>F</i>, with <i>F</i> set to zero for
negative <i>F</i>^2^. The threshold expression of <i>F</i>^2^ >
\s(<i>F</i>^2^) is used only for calculating <i>R</i>-factors(gt) <i>etc</i>.
and is not relevant to the choice of reflections for refinement.
<i>R</i>-factors based on <i>F</i>^2^ are statistically about twice as large
as those based on <i>F</i>, and <i>R</i>-factors based on ALL data will be
even larger.
;
_reflns_number_total     5326
_reflns_number_gt     3031
_reflns_threshold_expression     I>2\s(I)
_refine_ls_structure_factor_coef     Fsqd
_refine_ls_matrix_type     full
_refine_ls_R_factor_all     0.0918
_refine_ls_R_factor_gt     0.0488
_refine_ls_wR_factor_gt     0.1222
_refine_ls_wR_factor_ref     0.1345
_refine_ls_goodness_of_fit_ref     0.997
_refine_ls_restrained_S_all     0.997
_refine_ls_number_reflns     5326
_refine_ls_number_parameters     383
_refine_ls_number_restraints     0
_refine_ls_hydrogen_treatment     constr
_refine_ls_weighting_scheme     calc
_refine_ls_weighting_details
                    'w = 1/[\s^2^(Fo^2^)+(0.0693P)^2^] where P=(Fo^2^+2Fc^2^)/3'
_atom_sites_solution_hydrogens     geom
_atom_sites_solution_primary     direct
_atom_sites_solution_secondary     difmap
_refine_ls_shift/su_max     0.001
_refine_ls_shift/su_mean     0.000
_refine_diff_density_max     0.604
_refine_diff_density_min     -0.745
_refine_ls_extinction_method     none
_refine_ls_extinction_coef     ?
loop_
    _atom_type_symbol
    _atom_type_description
    _atom_type_scat_dispersion_real
    _atom_type_scat_dispersion_imag
    _atom_type_scat_source
    'C' 'C' 0.0033 0.0016
                         'International Tables Vol C Tables 4.2.6.8 and 6.1.1.4'
    'H' 'H' 0.0000 0.0000
                         'International Tables Vol C Tables 4.2.6.8 and 6.1.1.4'
    'O' 'O' 0.0106 0.0060
                         'International Tables Vol C Tables 4.2.6.8 and 6.1.1.4'
    'Br' 'Br' -0.2901 2.4595
                         'International Tables Vol C Tables 4.2.6.8 and 6.1.1.4'
_computing_data_collection     'SMART (Bruker, 2002)'
_computing_cell_refinement     'SAINT (Bruker, 2002)'
_computing_data_reduction     'SAINT (Bruker, 2002)'
_computing_structure_solution     'SHELXS97 (Sheldrick, 2008)'
_computing_structure_refinement     'SHELXL97 (Sheldrick, 2008)'
_computing_molecular_graphics     'SHELXTL (Sheldrick, 2008)'
_computing_publication_material     'SHELXL97 (Sheldrick, 2008)'
loop_
    _atom_site_type_symbol
    _atom_site_label
    _atom_site_fract_x
    _atom_site_fract_y
    _atom_site_fract_z
    _atom_site_U_iso_or_equiv
    _atom_site_adp_type
    _atom_site_calc_flag
    _atom_site_refinement_flags
    _atom_site_occupancy
    _atom_site_symmetry_multiplicity
    _atom_site_disorder_assembly
    _atom_site_disorder_group
    Br Br1 1.31399(5) 0.24675(5) 0.31891(5) 0.1117(3) Uani d . 1 1 . .
    Br Br2 0.65864(5) 0.47379(5) 1.48067(4) 0.1092(3) Uani d . 1 1 . .
    O O1 0.9383(3) 0.2110(3) -0.0037(3) 0.0994(11) Uani d . 1 1 . .
    O O2 0.5144(2) 0.1793(2) -0.2772(2) 0.0612(7) Uani d . 1 1 . .
    O O3 0.4199(2) -0.0087(2) -0.2365(2) 0.0663(7) Uani d . 1 1 . .
    O O4 0.3197(2) 0.4779(3) 1.1131(3) 0.0945(10) Uani d . 1 1 . .
    O O5 -0.0283(2) 0.3636(2) 0.7519(2) 0.0674(7) Uani d . 1 1 . .
    O O6 0.0593(2) 0.2352(2) 0.6217(2) 0.0712(8) Uani d . 1 1 . .
    C C1 1.2701(3) 0.0977(4) 0.3508(3) 0.0687(11) Uani d . 1 1 . .
    C C2 1.3450(4) 0.0455(5) 0.4462(4) 0.0872(15) Uani d . 1 1 . .
    H H2 1.4151 0.0837 0.4931 0.105 Uiso calc R 1 1 . .
    C C3 1.3160(4) -0.0620(6) 0.4713(4) 0.0916(15) Uani d . 1 1 . .
    H H3 1.3671 -0.0972 0.5348 0.110 Uiso calc R 1 1 . .
    C C4 1.2123(4) -0.1185(4) 0.4041(4) 0.0833(13) Uani d . 1 1 . .
    H H4 1.1925 -0.1916 0.4217 0.100 Uiso calc R 1 1 . .
    C C5 1.1384(3) -0.0663(4) 0.3111(3) 0.0669(11) Uani d . 1 1 . .
    H H5 1.0687 -0.1058 0.2652 0.080 Uiso calc R 1 1 . .
    C C6 1.1626(3) 0.0426(3) 0.2819(3) 0.0564(10) Uani d . 1 1 . .
    C C7 1.0796(3) 0.0964(3) 0.1822(3) 0.0611(10) Uani d . 1 1 . .
    H H7 1.1088 0.1627 0.1576 0.073 Uiso calc R 1 1 . .
    C C8 0.9686(3) 0.0613(3) 0.1239(3) 0.0618(10) Uani d . 1 1 . .
    H H8 0.9355 -0.0046 0.1454 0.074 Uiso calc R 1 1 . .
    C C9 0.8956(3) 0.1246(4) 0.0248(3) 0.0625(10) Uani d . 1 1 . .
    C C10 0.7700(3) 0.0834(3) -0.0386(3) 0.0535(9) Uani d . 1 1 . .
    C C11 0.7197(3) -0.0189(3) -0.0212(3) 0.0614(10) Uani d . 1 1 . .
    H H11 0.7648 -0.0658 0.0351 0.074 Uiso calc R 1 1 . .
    C C12 0.6032(3) -0.0537(3) -0.0856(3) 0.0605(10) Uani d . 1 1 . .
    H H12 0.5702 -0.1234 -0.0727 0.073 Uiso calc R 1 1 . .
    C C13 0.5364(3) 0.0158(3) -0.1691(3) 0.0515(9) Uani d . 1 1 . .
    C C14 0.5866(3) 0.1193(3) -0.1896(3) 0.0473(8) Uani d . 1 1 . .
    C C15 0.7013(3) 0.1528(3) -0.1241(3) 0.0524(9) Uani d . 1 1 . .
    H H15 0.7342 0.2227 -0.1366 0.063 Uiso calc R 1 1 . .
    C C16 0.5611(4) 0.2853(3) -0.3024(4) 0.0765(12) Uani d . 1 1 . .
    H H16A 0.5780 0.3361 -0.2342 0.115 Uiso calc R 1 1 . .
    H H16B 0.5025 0.3173 -0.3670 0.115 Uiso calc R 1 1 . .
    H H16C 0.6342 0.2740 -0.3232 0.115 Uiso calc R 1 1 . .
    C C17 0.3661(4) -0.1170(4) -0.2221(4) 0.0778(13) Uani d . 1 1 . .
    H H17A 0.4091 -0.1768 -0.2464 0.117 Uiso calc R 1 1 . .
    H H17B 0.2830 -0.1222 -0.2696 0.117 Uiso calc R 1 1 . .
    H H17C 0.3701 -0.1243 -0.1408 0.117 Uiso calc R 1 1 . .
    C C18 0.7467(3) 0.4225(3) 1.3779(3) 0.0659(11) Uani d . 1 1 . .
    C C19 0.8659(4) 0.4014(4) 1.4280(4) 0.0818(13) Uani d . 1 1 . .
    H H19 0.9010 0.4123 1.5089 0.098 Uiso calc R 1 1 . .
    C C20 0.9328(4) 0.3639(4) 1.3572(5) 0.0896(15) Uani d . 1 1 . .
    H H20 1.0139 0.3494 1.3907 0.108 Uiso calc R 1 1 . .
    C C21 0.8821(4) 0.3475(4) 1.2382(5) 0.0785(12) Uani d . 1 1 . .
    H H21 0.9288 0.3234 1.1910 0.094 Uiso calc R 1 1 . .
    C C22 0.7612(3) 0.3668(3) 1.1886(4) 0.0628(10) Uani d . 1 1 . .
    H H22 0.7268 0.3537 1.1079 0.075 Uiso calc R 1 1 . .
    C C23 0.6898(3) 0.4055(3) 1.2563(3) 0.0555(9) Uani d . 1 1 . .
    C C24 0.5611(3) 0.4248(3) 1.2031(3) 0.0579(9) Uani d . 1 1 . .
    H H24 0.5237 0.4667 1.2490 0.069 Uiso calc R 1 1 . .
    C C25 0.4934(3) 0.3899(3) 1.0985(3) 0.0577(10) Uani d . 1 1 . .
    H H25 0.5277 0.3484 1.0496 0.069 Uiso calc R 1 1 . .
    C C26 0.3628(3) 0.4145(3) 1.0551(3) 0.0577(10) Uani d . 1 1 . .
    C C27 0.2870(3) 0.3600(3) 0.9424(3) 0.0511(9) Uani d . 1 1 . .
    C C28 0.3319(3) 0.2920(3) 0.8702(3) 0.0555(9) Uani d . 1 1 . .
    H H28 0.4133 0.2757 0.8939 0.067 Uiso calc R 1 1 . .
    C C29 0.2586(3) 0.2475(3) 0.7631(3) 0.0604(10) Uani d . 1 1 . .
    H H29 0.2905 0.2007 0.7161 0.072 Uiso calc R 1 1 . .
    C C30 0.1385(3) 0.2725(3) 0.7262(3) 0.0525(9) Uani d . 1 1 . .
    C C31 0.0910(3) 0.3418(3) 0.7983(3) 0.0524(9) Uani d . 1 1 . .
    C C32 0.1640(3) 0.3843(3) 0.9051(3) 0.0533(9) Uani d . 1 1 . .
    H H32 0.1319 0.4294 0.9532 0.064 Uiso calc R 1 1 . .
    C C33 -0.0848(3) 0.4297(3) 0.8225(3) 0.0666(11) Uani d . 1 1 . .
    H H33A -0.0833 0.3903 0.8923 0.100 Uiso calc R 1 1 . .
    H H33B -0.1671 0.4411 0.7783 0.100 Uiso calc R 1 1 . .
    H H33C -0.0419 0.5020 0.8442 0.100 Uiso calc R 1 1 . .
    C C34 0.1004(4) 0.1567(5) 0.5498(4) 0.1024(17) Uani d . 1 1 . .
    H H34A 0.1655 0.1919 0.5268 0.154 Uiso calc R 1 1 . .
    H H34B 0.0351 0.1346 0.4808 0.154 Uiso calc R 1 1 . .
    H H34C 0.1283 0.0907 0.5934 0.154 Uiso calc R 1 1 . .
loop_
    _atom_site_aniso_label
    _atom_site_aniso_U_11
    _atom_site_aniso_U_22
    _atom_site_aniso_U_33
    _atom_site_aniso_U_12
    _atom_site_aniso_U_13
    _atom_site_aniso_U_23
    Br1 0.0906(4) 0.0923(4) 0.1373(5) -0.0230(3) 0.0170(3) -0.0320(3)
    Br2 0.1124(4) 0.1390(6) 0.0687(3) 0.0344(4) 0.0123(3) -0.0010(3)
    O1 0.0711(19) 0.102(3) 0.102(2) -0.0269(18) -0.0118(16) 0.0457(19)
    O2 0.0512(14) 0.0496(16) 0.0749(17) 0.0054(12) 0.0047(12) 0.0129(13)
    O3 0.0526(15) 0.0552(17) 0.0806(18) -0.0091(13) 0.0041(13) 0.0067(13)
    O4 0.0570(17) 0.116(3) 0.093(2) 0.0218(17) -0.0012(15) -0.0437(19)
    O5 0.0446(14) 0.083(2) 0.0687(16) 0.0124(13) 0.0087(12) -0.0123(14)
    O6 0.0571(15) 0.090(2) 0.0599(16) 0.0101(14) 0.0076(13) -0.0165(14)
    C1 0.054(2) 0.087(3) 0.060(2) 0.002(2) 0.012(2) -0.023(2)
    C2 0.047(3) 0.130(5) 0.069(3) 0.010(3) -0.003(2) -0.027(3)
    C3 0.069(3) 0.138(5) 0.064(3) 0.024(3) 0.012(2) 0.012(3)
    C4 0.062(3) 0.113(4) 0.074(3) 0.014(3) 0.016(2) 0.026(3)
    C5 0.050(2) 0.088(3) 0.056(2) 0.005(2) 0.0049(19) 0.010(2)
    C6 0.047(2) 0.071(3) 0.049(2) 0.0059(19) 0.0117(17) -0.0051(19)
    C7 0.059(2) 0.063(3) 0.059(2) 0.0018(19) 0.0133(19) -0.0015(19)
    C8 0.053(2) 0.069(3) 0.058(2) 0.000(2) 0.0078(19) 0.0084(19)
    C9 0.056(2) 0.069(3) 0.057(2) 0.002(2) 0.0077(19) 0.010(2)
    C10 0.052(2) 0.056(2) 0.051(2) 0.0005(18) 0.0124(17) 0.0058(18)
    C11 0.063(2) 0.064(3) 0.053(2) 0.004(2) 0.0094(19) 0.0086(19)
    C12 0.062(2) 0.056(2) 0.060(2) -0.003(2) 0.013(2) 0.0102(19)
    C13 0.048(2) 0.052(2) 0.053(2) 0.0002(18) 0.0128(17) 0.0003(17)
    C14 0.047(2) 0.044(2) 0.050(2) 0.0053(17) 0.0110(16) 0.0036(16)
    C15 0.053(2) 0.049(2) 0.055(2) 0.0006(17) 0.0136(18) 0.0067(17)
    C16 0.074(3) 0.048(3) 0.095(3) 0.007(2) 0.002(2) 0.021(2)
    C17 0.068(3) 0.069(3) 0.091(3) -0.021(2) 0.017(2) 0.005(2)
    C18 0.061(2) 0.059(3) 0.067(3) -0.003(2) 0.002(2) 0.007(2)
    C19 0.068(3) 0.075(3) 0.080(3) 0.000(2) -0.014(3) 0.007(2)
    C20 0.057(3) 0.074(3) 0.119(4) 0.002(2) -0.004(3) 0.014(3)
    C21 0.053(3) 0.067(3) 0.112(4) -0.002(2) 0.021(3) 0.005(3)
    C22 0.052(2) 0.055(3) 0.076(3) -0.0033(19) 0.011(2) 0.001(2)
    C23 0.049(2) 0.040(2) 0.068(2) -0.0061(17) 0.0037(19) 0.0036(18)
    C24 0.050(2) 0.054(2) 0.063(2) 0.0038(18) 0.0073(18) -0.0033(18)
    C25 0.046(2) 0.057(2) 0.064(2) 0.0010(17) 0.0074(18) 0.0017(19)
    C26 0.048(2) 0.059(3) 0.063(2) 0.0063(19) 0.0101(19) 0.0017(19)
    C27 0.044(2) 0.049(2) 0.057(2) 0.0021(17) 0.0105(17) 0.0057(17)
    C28 0.0420(19) 0.064(3) 0.061(2) 0.0125(18) 0.0138(18) 0.0076(19)
    C29 0.054(2) 0.067(3) 0.061(2) 0.0157(19) 0.0173(19) -0.0037(19)
    C30 0.048(2) 0.055(2) 0.052(2) 0.0037(18) 0.0106(17) 0.0018(17)
    C31 0.0361(19) 0.058(2) 0.061(2) 0.0074(17) 0.0096(17) 0.0031(18)
    C32 0.047(2) 0.051(2) 0.061(2) 0.0058(17) 0.0146(18) -0.0018(18)
    C33 0.042(2) 0.077(3) 0.081(3) 0.0096(19) 0.0188(19) 0.002(2)
    C34 0.096(3) 0.126(5) 0.075(3) 0.026(3) 0.012(3) -0.032(3)
_geom_special_details
;
All e.s.d.'s (except the e.s.d. in the dihedral angle between two l.s. planes)
are estimated using the full covariance matrix. The cell e.s.d.'s are taken
into account individually in the estimation of e.s.d.'s in distances, angles
and torsion angles; correlations between e.s.d.'s in cell parameters are only
used when they are defined by crystal symmetry. An approximate (isotropic)
treatment of cell e.s.d.'s is used for estimating e.s.d.'s involving l.s.
planes.
;
loop_
    _geom_bond_atom_site_label_1
    _geom_bond_atom_site_label_2
    _geom_bond_site_symmetry_2
    _geom_bond_distance
    _geom_bond_publ_flag
    Br1 C1 . 1.892(5) ?
    Br2 C18 . 1.902(4) ?
    O1 C9 . 1.217(4) ?
    O2 C14 . 1.363(4) ?
    O2 C16 . 1.419(4) ?
    O3 C13 . 1.367(4) ?
    O3 C17 . 1.438(4) ?
    O4 C26 . 1.214(4) ?
    O5 C31 . 1.365(4) ?
    O5 C33 . 1.432(4) ?
    O6 C30 . 1.358(4) ?
    O6 C34 . 1.423(5) ?
    C1 C2 . 1.386(6) ?
    C1 C6 . 1.399(5) ?
    C2 C3 . 1.364(6) ?
    C2 H2 . 0.9300 ?
    C3 C4 . 1.368(6) ?
    C3 H3 . 0.9300 ?
    C4 C5 . 1.362(5) ?
    C4 H4 . 0.9300 ?
    C5 C6 . 1.380(5) ?
    C5 H5 . 0.9300 ?
    C6 C7 . 1.466(5) ?
    C7 C8 . 1.315(5) ?
    C7 H7 . 0.9300 ?
    C8 C9 . 1.474(5) ?
    C8 H8 . 0.9300 ?
    C9 C10 . 1.484(5) ?
    C10 C11 . 1.368(5) ?
    C10 C15 . 1.399(5) ?
    C11 C12 . 1.383(5) ?
    C11 H11 . 0.9300 ?
    C12 C13 . 1.378(5) ?
    C12 H12 . 0.9300 ?
    C13 C14 . 1.392(5) ?
    C14 C15 . 1.365(4) ?
    C15 H15 . 0.9300 ?
    C16 H16A . 0.9600 ?
    C16 H16B . 0.9600 ?
    C16 H16C . 0.9600 ?
    C17 H17A . 0.9600 ?
    C17 H17B . 0.9600 ?
    C17 H17C . 0.9600 ?
    C18 C19 . 1.367(6) ?
    C18 C23 . 1.405(5) ?
    C19 C20 . 1.372(7) ?
    C19 H19 . 0.9300 ?
    C20 C21 . 1.367(6) ?
    C20 H20 . 0.9300 ?
    C21 C22 . 1.379(5) ?
    C21 H21 . 0.9300 ?
    C22 C23 . 1.388(5) ?
    C22 H22 . 0.9300 ?
    C23 C24 . 1.466(5) ?
    C24 C25 . 1.304(4) ?
    C24 H24 . 0.9300 ?
    C25 C26 . 1.489(5) ?
    C25 H25 . 0.9300 ?
    C26 C27 . 1.481(5) ?
    C27 C28 . 1.375(5) ?
    C27 C32 . 1.404(5) ?
    C28 C29 . 1.381(5) ?
    C28 H28 . 0.9300 ?
    C29 C30 . 1.375(5) ?
    C29 H29 . 0.9300 ?
    C30 C31 . 1.401(5) ?
    C31 C32 . 1.369(4) ?
    C32 H32 . 0.9300 ?
    C33 H33A . 0.9600 ?
    C33 H33B . 0.9600 ?
    C33 H33C . 0.9600 ?
    C34 H34A . 0.9600 ?
    C34 H34B . 0.9600 ?
    C34 H34C . 0.9600 ?
loop_
    _geom_angle_atom_site_label_1
    _geom_angle_atom_site_label_2
    _geom_angle_atom_site_label_3
    _geom_angle_site_symmetry_1
    _geom_angle_site_symmetry_3
    _geom_angle
    _geom_angle_publ_flag
    C14 O2 C16 . . 117.9(3) ?
    C13 O3 C17 . . 117.2(3) ?
    C31 O5 C33 . . 118.1(3) ?
    C30 O6 C34 . . 117.9(3) ?
    C2 C1 C6 . . 120.6(4) ?
    C2 C1 Br1 . . 118.6(3) ?
    C6 C1 Br1 . . 120.8(3) ?
    C3 C2 C1 . . 119.9(4) ?
    C3 C2 H2 . . 120.0 ?
    C1 C2 H2 . . 120.0 ?
    C2 C3 C4 . . 120.6(4) ?
    C2 C3 H3 . . 119.7 ?
    C4 C3 H3 . . 119.7 ?
    C5 C4 C3 . . 119.2(5) ?
    C5 C4 H4 . . 120.4 ?
    C3 C4 H4 . . 120.4 ?
    C4 C5 C6 . . 122.8(4) ?
    C4 C5 H5 . . 118.6 ?
    C6 C5 H5 . . 118.6 ?
    C5 C6 C1 . . 116.8(3) ?
    C5 C6 C7 . . 121.2(3) ?
    C1 C6 C7 . . 122.0(4) ?
    C8 C7 C6 . . 127.2(4) ?
    C8 C7 H7 . . 116.4 ?
    C6 C7 H7 . . 116.4 ?
    C7 C8 C9 . . 121.1(4) ?
    C7 C8 H8 . . 119.5 ?
    C9 C8 H8 . . 119.5 ?
    O1 C9 C8 . . 119.7(3) ?
    O1 C9 C10 . . 120.5(3) ?
    C8 C9 C10 . . 119.8(3) ?
    C11 C10 C15 . . 118.7(3) ?
    C11 C10 C9 . . 124.2(3) ?
    C15 C10 C9 . . 117.1(3) ?
    C10 C11 C12 . . 121.3(4) ?
    C10 C11 H11 . . 119.3 ?
    C12 C11 H11 . . 119.3 ?
    C13 C12 C11 . . 119.4(4) ?
    C13 C12 H12 . . 120.3 ?
    C11 C12 H12 . . 120.3 ?
    O3 C13 C12 . . 124.6(3) ?
    O3 C13 C14 . . 115.2(3) ?
    C12 C13 C14 . . 120.2(3) ?
    O2 C14 C15 . . 125.1(3) ?
    O2 C14 C13 . . 115.4(3) ?
    C15 C14 C13 . . 119.5(3) ?
    C14 C15 C10 . . 120.9(3) ?
    C14 C15 H15 . . 119.6 ?
    C10 C15 H15 . . 119.6 ?
    O2 C16 H16A . . 109.5 ?
    O2 C16 H16B . . 109.5 ?
    H16A C16 H16B . . 109.5 ?
    O2 C16 H16C . . 109.5 ?
    H16A C16 H16C . . 109.5 ?
    H16B C16 H16C . . 109.5 ?
    O3 C17 H17A . . 109.5 ?
    O3 C17 H17B . . 109.5 ?
    H17A C17 H17B . . 109.5 ?
    O3 C17 H17C . . 109.5 ?
    H17A C17 H17C . . 109.5 ?
    H17B C17 H17C . . 109.5 ?
    C19 C18 C23 . . 122.2(4) ?
    C19 C18 Br2 . . 117.1(3) ?
    C23 C18 Br2 . . 120.7(3) ?
    C18 C19 C20 . . 119.0(4) ?
    C18 C19 H19 . . 120.5 ?
    C20 C19 H19 . . 120.5 ?
    C21 C20 C19 . . 121.0(4) ?
    C21 C20 H20 . . 119.5 ?
    C19 C20 H20 . . 119.5 ?
    C20 C21 C22 . . 119.6(4) ?
    C20 C21 H21 . . 120.2 ?
    C22 C21 H21 . . 120.2 ?
    C21 C22 C23 . . 121.6(4) ?
    C21 C22 H22 . . 119.2 ?
    C23 C22 H22 . . 119.2 ?
    C22 C23 C18 . . 116.5(3) ?
    C22 C23 C24 . . 121.3(3) ?
    C18 C23 C24 . . 122.2(4) ?
    C25 C24 C23 . . 127.3(4) ?
    C25 C24 H24 . . 116.3 ?
    C23 C24 H24 . . 116.3 ?
    C24 C25 C26 . . 122.1(4) ?
    C24 C25 H25 . . 119.0 ?
    C26 C25 H25 . . 119.0 ?
    O4 C26 C27 . . 121.0(3) ?
    O4 C26 C25 . . 119.6(3) ?
    C27 C26 C25 . . 119.4(3) ?
    C28 C27 C32 . . 118.7(3) ?
    C28 C27 C26 . . 123.6(3) ?
    C32 C27 C26 . . 117.7(3) ?
    C27 C28 C29 . . 121.4(3) ?
    C27 C28 H28 . . 119.3 ?
    C29 C28 H28 . . 119.3 ?
    C30 C29 C28 . . 119.8(3) ?
    C30 C29 H29 . . 120.1 ?
    C28 C29 H29 . . 120.1 ?
    O6 C30 C29 . . 124.6(3) ?
    O6 C30 C31 . . 115.8(3) ?
    C29 C30 C31 . . 119.7(3) ?
    O5 C31 C32 . . 125.1(3) ?
    O5 C31 C30 . . 114.8(3) ?
    C32 C31 C30 . . 120.1(3) ?
    C31 C32 C27 . . 120.3(3) ?
    C31 C32 H32 . . 119.8 ?
    C27 C32 H32 . . 119.8 ?
    O5 C33 H33A . . 109.5 ?
    O5 C33 H33B . . 109.5 ?
    H33A C33 H33B . . 109.5 ?
    O5 C33 H33C . . 109.5 ?
    H33A C33 H33C . . 109.5 ?
    H33B C33 H33C . . 109.5 ?
    O6 C34 H34A . . 109.5 ?
    O6 C34 H34B . . 109.5 ?
    H34A C34 H34B . . 109.5 ?
    O6 C34 H34C . . 109.5 ?
    H34A C34 H34C . . 109.5 ?
    H34B C34 H34C . . 109.5 ?
loop_
    _geom_hbond_atom_site_label_D
    _geom_hbond_atom_site_label_H
    _geom_hbond_atom_site_label_A
    _geom_hbond_site_symmetry_A
    _geom_hbond_distance_DH
    _geom_hbond_distance_HA
    _geom_hbond_distance_DA
    _geom_hbond_angle_DHA
    C29 H29 O2 1_556 0.93 2.59 3.256(5) 128.9
    C33 H33A O1 1_456 0.96 2.46 3.323(5) 148.8
data_global
_journal_date_recd_electronic     2011-12-14
_journal_date_accepted     2012-02-10
_journal_name_full     'Acta Crystallographica, Section E'
_journal_year     2012
_journal_volume     68
_journal_issue      3
_journal_page_first     o776
_journal_page_last     o776
_journal_paper_category     QO
_journal_paper_doi     10.1107/S1600536812006046
_journal_coeditor_code     ZQ2148
_publ_contact_author_name     'Chu, Shenghui'
_publ_contact_author_address
;
School of Pharmacy
Wenzhou Medical College
Wenzhou
Zhejiang Province 325035
People's Republic of China
;
_publ_contact_author_email     wjzwzmc@126.com
_publ_contact_author_fax     ?
_publ_contact_author_phone     ?
_publ_section_title
;
(<i>E</i>)-3-(2-Bromophenyl)-1-(3,4-dimethoxyphenyl)prop-2-en-1-one
;
loop_
    _publ_author_name
    _publ_author_address
    'Zhe Li'
;
Life Science College
Wenzhou Medical College
Wenzhou
Zhejiang Province 325035
People's Republic of China
;
    'Yanan Wang'
;
Life Science College
Wenzhou Medical College
Wenzhou
Zhejiang Province 325035
People's Republic of China
;
    'Kesong Peng'
;
School of Pharmacy
Wenzhou Medical College
Wenzhou
Zhejiang Province 325035
People's Republic of China
;
    'Lingzi Chen'
;
School of Pharmacy
Wenzhou Medical College
Wenzhou
Zhejiang Province 325035
People's Republic of China
;
    'Shenghui Chu'
;
School of Pharmacy
Wenzhou Medical College
Wenzhou
Zhejiang Province 325035
People's Republic of China
;
