# Supplementary material for: (E)-3-(2-Bromo­phen­yl)-1-(3,4-dimeth­oxy­phen­yl)prop-2-en-1-one
Source: Acta Crystallogr Sect E Struct Rep Online. 2012 Feb 17;68(Pt 3):o776. doi: 10.1107/S1600536812006046 (PMC3297847; doi:10.1107/S1600536812006046)
Supplement: Supplementary file 2 [file e-68-0o776-Isup2.hkl]

# 
# h,k,l, Fc-squared, Fo-squared, sigma(Fo-squared) and status flag 
# 
data_I
_shelx_title ' 91151m in P-1' 
_shelx_refln_list_code          4 
_shelx_F_calc_maximum      190.37 
_exptl_crystal_F_000       704.00 
_reflns_d_resolution_high  0.8403 
 
loop_ 
 _symmetry_equiv_pos_as_xyz 
 'x, y, z' 
 '-x, -y, -z' 
 
_cell_length_a    11.5737 
_cell_length_b    11.7810 
_cell_length_c    11.8775 
_cell_angle_alpha  91.857 
_cell_angle_beta  107.021 
_cell_angle_gamma  91.917 
 
_shelx_F_squared_multiplier     1.000 
 
loop_ 
 _refln_index_h 
 _refln_index_k 
 _refln_index_l 
 _refln_F_squared_calc 
 _refln_F_squared_meas 
 _refln_F_squared_sigma 
 _refln_observed_status 
   1   0   0     2018.55     1772.88     26.65 o 
   2   0   0     3731.67     4001.71     58.33 o 
   3   0   0    14304.16    14016.15    196.04 o 
   4   0   0     1881.02     1733.77     30.44 o 
   5   0   0     8593.18     9305.43    135.31 o 
   6   0   0      738.75      646.52     17.96 o 
   7   0   0       37.98       24.19      6.80 o 
   8   0   0      568.15      599.03     20.45 o 
   9   0   0      122.70      124.31     12.99 o 
  10   0   0        8.64       11.38     10.62 o 
  11   0   0      123.82       94.50     15.71 o 
  12   0   0       51.38       43.13     10.09 o 
  13   0   0        1.39        2.66      9.79 o 
 -13   1   0        4.52        0.00      9.97 o 
 -12   1   0       38.11       33.92     14.38 o 
 -11   1   0       26.24        8.35     11.16 o 
 -10   1   0       18.11       13.88     10.24 o 
  -9   1   0      622.81      581.42     21.34 o 
  -8   1   0       32.73       44.36      8.54 o 
  -7   1   0     1048.17     1018.87     25.04 o 
  -6   1   0     3713.88     4250.45     68.51 o 
  -5   1   0       48.75       29.65      2.81 o 
  -4   1   0     5185.94     4979.64     56.93 o 
  -3   1   0     8415.60     8548.99    154.20 o 
  -2   1   0       27.37       27.63      1.81 o 
  -1   1   0     1826.37     1856.47     34.43 o 
   0   1   0      312.68      274.45      6.89 o 
   2   1   0     2357.45     2543.86     30.14 o 
   3   1   0       59.72       53.52      2.33 o 
   4   1   0     1208.23     1252.28     24.44 o 
   5   1   0     4180.47     4432.36     70.09 o 
   6   1   0       79.11       82.77      8.35 o 
   7   1   0        0.97        0.00      6.23 o 
   8   1   0        5.67       13.47      8.28 o 
   9   1   0        6.22       14.54      9.77 o 
  10   1   0       56.27       63.77     12.71 o 
  11   1   0        2.57        0.00      7.54 o 
  12   1   0        0.33        0.00      8.73 o 
  13   1   0        5.44        5.21     17.47 o 
 -13   2   0        2.00        9.64     14.67 o 
 -12   2   0       42.52       64.24     14.48 o 
 -11   2   0        3.88        5.79     10.91 o 
 -10   2   0       38.62       59.56     12.05 o 
  -9   2   0      130.91      152.07     13.31 o 
  -8   2   0       91.98       72.21      9.55 o 
  -7   2   0      171.15      191.74     11.70 o 
  -6   2   0      161.28      180.27     10.18 o 
  -5   2   0     2123.05     2159.16     28.40 o 
  -4   2   0      182.49      195.45      5.97 o 
  -3   2   0      887.50      958.84     21.81 o 
  -2   2   0       94.46       81.98      5.22 o 
   0   2   0     1555.81     1497.04     30.00 o 
   1   2   0     3089.00     3286.23     29.75 o 
   2   2   0      573.05      638.67      8.44 o 
   3   2   0      124.92      117.69      4.84 o 
   4   2   0     2687.88     2843.83     35.44 o 
   5   2   0      573.45      556.09     10.24 o 
   6   2   0       21.61       41.35      7.62 o 
   7   2   0       10.51       11.16      7.49 o 
   8   2   0      219.17      177.36     13.94 o 
   9   2   0        5.17        3.60      6.36 o 
  10   2   0      140.95      143.26     11.01 o 
  11   2   0      188.82      172.64     24.00 o 
  12   2   0        0.07        0.00     12.74 o 
 -12   3   0       14.22       14.10     12.30 o 
 -11   3   0        4.39        0.00     10.88 o 
 -10   3   0      502.38      473.81     20.87 o 
  -9   3   0       28.63       35.09     10.21 o 
  -8   3   0      144.70      131.99     11.48 o 
  -7   3   0       83.03       75.29      8.99 o 
  -6   3   0       98.87       76.54      7.90 o 
  -5   3   0      721.49      616.61     12.35 o 
  -4   3   0     1588.41     1664.73     36.26 o 
  -3   3   0     1442.40     1304.04     29.69 o 
  -2   3   0     3047.42     2958.52     57.44 o 
  -1   3   0     7958.83     7473.58    132.97 o 
   0   3   0       19.69       18.07      2.30 o 
   1   3   0    21145.53    18409.13    225.24 o 
   2   3   0       85.72       73.17     11.03 o 
   3   3   0     2172.76     2240.96     23.89 o 
   4   3   0     5413.24     5384.08     68.47 o 
   5   3   0       52.65       67.17      4.01 o 
   6   3   0     1214.27     1147.20     15.57 o 
   7   3   0     1966.68     1898.51     56.16 o 
   8   3   0       10.03        4.51      6.05 o 
   9   3   0       95.84       70.76      8.41 o 
  10   3   0      396.69      379.70     19.95 o 
  11   3   0        2.49       11.04      8.75 o 
  12   3   0       46.92       51.21     11.43 o 
 -12   4   0       17.81        8.50     13.66 o 
 -11   4   0      119.98       99.30     14.70 o 
 -10   4   0      306.54      284.21     17.89 o 
  -9   4   0       60.13       47.33     10.37 o 
  -8   4   0     1002.85     1006.61     27.47 o 
  -7   4   0       11.67       17.09      6.70 o 
  -6   4   0      934.23      876.67     16.85 o 
  -4   4   0        2.76        3.00      4.24 o 
  -3   4   0     5605.92     5513.13    103.47 o 
  -2   4   0     3447.68     3417.94     67.75 o 
  -1   4   0      619.14      562.33     17.77 o 
   0   4   0      450.01      411.40      9.50 o 
   1   4   0     9812.15     9632.85    145.31 o 
   2   4   0      243.72      206.96      5.43 o 
   3   4   0     3938.32     3980.34     39.79 o 
   4   4   0      903.39      893.22     13.38 o 
   5   4   0      286.85      252.12      7.30 o 
   6   4   0     1434.39     1425.05     19.13 o 
   7   4   0       46.18       52.92      6.77 o 
   8   4   0      545.75      491.65     15.80 o 
   9   4   0      168.90      145.41     11.17 o 
  10   4   0       12.74       17.44      8.55 o 
  11   4   0       10.93       16.85      9.16 o 
  12   4   0        3.46       11.65      9.89 o 
 -12   5   0       47.90       36.26     14.61 o 
 -11   5   0       33.58       37.97     12.58 o 
 -10   5   0       16.72       11.82     10.53 o 
  -9   5   0      328.66      352.31     18.65 o 
  -8   5   0      178.00      167.94     13.28 o 
  -7   5   0      179.24      157.36      8.86 o 
  -6   5   0      161.73      157.09     12.80 o 
  -5   5   0        4.10        7.18      5.69 o 
  -1   5   0     1997.14     1990.80     45.90 o 
   0   5   0       46.81       39.50     11.49 o 
   2   5   0     1684.03     1805.23     28.57 o 
   3   5   0       91.16       94.62      5.07 o 
   4   5   0       45.70       51.48      6.16 o 
   5   5   0        0.25        0.00      3.34 o 
   6   5   0       46.31       61.71      7.72 o 
   7   5   0       60.41       62.04      7.56 o 
   8   5   0       76.28       84.63      9.44 o 
   9   5   0       15.08        7.09      7.82 o 
  10   5   0       34.60       28.86      9.77 o 
  11   5   0       21.19       23.89     10.70 o 
  12   5   0       45.53       38.52     12.09 o 
 -12   6   0       13.13       28.11     14.19 o 
 -11   6   0        0.47        0.00     11.60 o 
 -10   6   0        1.60        6.20     11.35 o 
  -9   6   0        3.08        8.57     10.02 o 
  -8   6   0        7.55       13.06      9.17 o 
  -7   6   0       36.83       41.04     26.65 o 
  -6   6   0       72.07       54.86     39.74 o 
  -4   6   0       12.87        8.76      6.73 o 
  -3   6   0      102.04       78.31     10.02 o 
  -2   6   0       41.28       24.31      7.14 o 
   2   6   0     4088.33     4473.61     43.41 o 
   3   6   0      402.16      432.20     10.66 o 
   4   6   0       38.49       39.95      4.83 o 
   5   6   0      926.08      970.84     52.93 o 
   6   6   0       61.72       75.80      6.17 o 
   7   6   0        8.31       12.80      6.79 o 
   8   6   0      102.53      100.05     10.19 o 
   9   6   0       11.06        3.07      8.66 o 
  10   6   0       37.79       34.49     16.69 o 
  11   6   0       42.46       32.75     17.67 o 
 -11   7   0       33.30       39.96     13.82 o 
 -10   7   0       22.23       14.80     12.05 o 
  -9   7   0        2.62        0.00     10.43 o 
  -8   7   0       22.71       15.36     10.88 o 
  -7   7   0       58.77       28.00     21.59 o 
  -6   7   0        4.28        0.00      7.90 o 
  -5   7   0      157.74        0.00     30.44 o 
   0   7   0      151.51      145.54      8.50 o 
   1   7   0       18.09       18.66      7.97 o 
   2   7   0      400.74      450.07     13.70 o 
   3   7   0      321.34      288.37      9.28 o 
   4   7   0      321.28      295.10     10.10 o 
   5   7   0        2.98        7.64      5.97 o 
   6   7   0      338.56      288.80     20.08 o 
   7   7   0      825.09      881.73     33.48 o 
   8   7   0        5.85       11.82     13.85 o 
   9   7   0        3.28        2.72     14.89 o 
  10   7   0        2.46        2.91     15.87 o 
  11   7   0       14.78       20.61     18.56 o 
 -11   8   0       22.81       62.94     16.60 o 
 -10   8   0       27.30       31.27     13.72 o 
  -9   8   0       89.12      148.40     17.58 o 
  -8   8   0      106.52      116.40     16.09 o 
  -7   8   0       35.86       20.18     10.01 o 
  -4   8   0        6.57        0.00      7.63 o 
  -1   8   0        7.60        5.72      6.88 o 
   1   8   0      165.39      171.79     10.12 o 
   2   8   0      365.52      352.25     33.02 o 
   3   8   0      332.07      324.87     14.25 o 
   4   8   0        1.24        0.00      6.03 o 
   5   8   0        2.77        4.26      8.90 o 
   6   8   0       69.14       51.25     13.94 o 
   7   8   0       87.13       74.93     16.63 o 
   8   8   0       69.30       74.52     18.30 o 
   9   8   0       35.22       49.60     18.12 o 
  10   8   0       14.58       56.43     19.03 o 
 -10   9   0        0.09       15.08     16.09 o 
  -9   9   0        7.83       14.61     15.90 o 
  -8   9   0       13.22       29.97     14.35 o 
  -7   9   0        3.69        0.00     10.54 o 
  -5   9   0       70.08       59.44     36.66 o 
  -4   9   0        6.50       21.78     11.35 o 
  -3   9   0       40.59       38.55     24.22 o 
  -2   9   0       28.06       14.80     22.56 o 
   0   9   0        2.05        5.17      5.89 o 
   1   9   0      127.12      130.88     34.51 o 
   2   9   0       12.31       14.46      7.22 o 
   3   9   0      326.26      325.06     15.65 o 
   4   9   0      179.54      181.47     14.43 o 
   5   9   0        0.00        3.58      7.53 o 
   6   9   0        2.73        0.00     11.22 o 
   7   9   0      142.48      165.98     20.45 o 
   8   9   0       45.54       75.69     18.37 o 
   9   9   0       70.05       92.88     20.17 o 
  -8  10   0        9.10        9.81     13.76 o 
  -7  10   0        5.88        2.07     12.59 o 
  -6  10   0       35.26       32.62     40.04 o 
  -5  10   0       12.99        5.63     10.66 o 
  -4  10   0       94.99       49.12     32.33 o 
  -3  10   0      204.12      170.66     17.20 o 
  -2  10   0       14.64        6.68     12.80 o 
  -1  10   0       21.58       14.83     10.27 o 
   0  10   0       74.39       82.07     10.60 o 
   1  10   0       51.38       47.05     17.79 o 
   2  10   0      163.02      184.38     13.39 o 
   3  10   0       53.95       73.68     10.81 o 
   4  10   0       39.15       37.20      9.63 o 
   5  10   0       84.20       91.23     11.71 o 
   6  10   0       67.67       72.56     17.26 o 
   7  10   0       52.59       31.71     16.44 o 
   8  10   0       33.28       42.58     18.24 o 
  -8  11   0       22.69       30.26     18.78 o 
  -7  11   0        1.24        0.00     14.06 o 
  -6  11   0       11.53       13.88     13.56 o 
  -5  11   0        0.65        0.00     11.16 o 
  -4  11   0        6.29        6.78     12.11 o 
  -3  11   0       90.91       80.31     62.38 o 
  -2  11   0      181.40      139.77     87.57 o 
  -1  11   0       59.87       54.08     23.22 o 
   0  11   0        6.55        0.00     10.76 o 
   1  11   0       65.93       86.99     11.42 o 
   2  11   0       64.46       54.59     11.22 o 
   3  11   0        2.95        0.00      9.70 o 
   4  11   0      129.71      143.28     14.04 o 
   5  11   0        3.07        0.12      9.54 o 
   6  11   0       22.75        1.26     15.78 o 
   7  11   0        6.64       33.29     17.29 o 
  -7  12   0        0.16       14.35     17.77 o 
  -6  12   0       24.78       17.99     16.98 o 
  -5  12   0      125.72      131.01     79.75 o 
  -4  12   0      107.14       69.37     41.94 o 
  -3  12   0        8.60        3.84     11.75 o 
  -2  12   0        5.13        1.84     13.62 o 
  -1  12   0        0.53        4.52     14.10 o 
   0  12   0       30.83       40.31     15.02 o 
   1  12   0       12.22       11.49     10.10 o 
   2  12   0       54.87       60.67     11.37 o 
   3  12   0       92.17       69.46     12.45 o 
   4  12   0       10.64        0.00     11.19 o 
   5  12   0       22.12       19.57     15.81 o 
   6  12   0       11.17       20.55     16.95 o 
  -5  13   0       13.00        7.33     17.80 o 
  -4  13   0       39.71       40.18     18.24 o 
  -3  13   0        4.21        0.00     14.95 o 
  -2  13   0        0.18        0.00     14.67 o 
  -1  13   0        6.55       12.36     14.73 o 
   0  13   0        4.58        8.35     15.78 o 
   1  13   0       15.08       25.29     16.50 o 
   2  13   0       10.98        9.23     12.53 o 
   3  13   0        2.48        0.00     12.06 o 
   4  13   0        7.86       24.04     13.20 o 
  -1  14   0       13.51        2.05     18.30 o 
   0 -14   1        2.92        6.01     17.74 o 
  -4 -13   1       10.42       25.14     12.28 o 
  -3 -13   1        0.27        4.44     11.83 o 
  -2 -13   1       46.26       55.60     13.42 o 
  -1 -13   1        0.96        2.82     11.20 o 
   0 -13   1       22.63       11.88     15.83 o 
   1 -13   1        8.22        6.12     15.78 o 
   2 -13   1       11.99        5.63     14.75 o 
   3 -13   1       20.01       17.62     16.97 o 
   4 -13   1        0.32        0.00     15.86 o 
   5 -13   1        3.32        9.82     17.37 o 
  -6 -12   1       26.55       32.66     18.72 o 
  -5 -12   1        2.55        1.67     11.85 o 
  -4 -12   1        5.70       12.36     11.47 o 
  -3 -12   1       11.79       17.26     11.57 o 
  -2 -12   1       21.83       22.23     11.33 o 
  -1 -12   1       26.84       32.54     22.89 o 
   0 -12   1       44.08       37.72     24.56 o 
   1 -12   1        0.39        0.27     11.07 o 
   2 -12   1        0.69        0.00     12.45 o 
   3 -12   1        4.85        8.34     13.28 o 
   4 -12   1       14.46       24.75     15.97 o 
   5 -12   1      145.33      185.52    116.72 o 
   6 -12   1       21.75       31.01     20.93 o 
   7 -12   1       19.99        2.02     18.65 o 
  -7 -11   1       27.90       13.72     17.10 o 
  -6 -11   1        3.25        2.56     15.52 o 
  -5 -11   1       43.59       68.04     12.16 o 
  -4 -11   1        0.63        1.45      9.10 o 
  -3 -11   1        3.49       24.32      9.71 o 
  -2 -11   1        1.91       19.50      9.89 o 
  -1 -11   1       10.88       13.16      8.18 o 
   0 -11   1       12.84        9.83     12.74 o 
   2 -11   1       67.64       45.69     37.53 o 
   3 -11   1       29.27        9.87     14.62 o 
   4 -11   1       51.01       38.17     29.40 o 
   5 -11   1      191.47      199.96     22.26 o 
   6 -11   1        6.94        0.04     14.23 o 
   7 -11   1        0.44        0.00     14.08 o 
   8 -11   1        3.66        0.00     18.19 o 
  -9 -10   1       21.59       27.76     18.18 o 
  -8 -10   1       47.37       78.50     19.98 o 
  -7 -10   1       20.79       39.71     17.10 o 
  -6 -10   1      131.30      161.11     20.08 o 
  -5 -10   1        8.09        2.26      8.87 o 
  -4 -10   1       52.52       70.72     11.23 o 
  -3 -10   1      233.65      294.76     30.32 o 
  -2 -10   1       59.21       38.10      8.52 o 
  -1 -10   1       99.48       82.95     24.74 o 
   0 -10   1      206.31      224.96     13.77 o 
   1 -10   1       23.40       18.50     11.33 o 
   2 -10   1       30.05       24.44     12.63 o 
   3 -10   1      164.41      142.86     87.29 o 
   4 -10   1       22.02       10.60     12.73 o 
   5 -10   1       35.22       33.98     21.85 o 
   6 -10   1       99.31       76.55     45.13 o 
   7 -10   1        1.53        0.00     17.72 o 
   8 -10   1       42.28       76.85     20.04 o 
   9 -10   1        0.48        0.00     19.70 o 
  -9  -9   1       17.77       16.00     16.34 o 
  -8  -9   1       33.80       60.07     18.62 o 
  -7  -9   1       13.79       18.37     14.95 o 
  -6  -9   1        0.41        6.13     12.99 o 
  -5  -9   1      295.01      310.64     29.12 o 
  -4  -9   1       11.60       13.12      7.66 o 
  -3  -9   1        3.53        5.20      7.10 o 
  -2  -9   1        1.34        0.00      6.37 o 
  -1  -9   1       19.36       15.18     11.85 o 
   0  -9   1      102.83       78.44     24.53 o 
   1  -9   1        5.51        2.94     10.83 o 
   2  -9   1      109.70       99.97     14.92 o 
   3  -9   1       19.94       25.96     12.01 o 
   4  -9   1      111.36      162.85     18.34 o 
   5  -9   1       74.35       55.71     24.86 o 
   6  -9   1       27.50       30.68     25.73 o 
   7  -9   1        1.27        9.46     13.76 o 
   8  -9   1       15.71       23.68     14.99 o 
   9  -9   1       28.52       44.51     17.45 o 
  10  -9   1        0.05        0.00     16.16 o 
 -10  -8   1       52.68       64.68     19.57 o 
  -9  -8   1      176.76      124.47     21.06 o 
  -8  -8   1        9.00        2.18     14.13 o 
  -7  -8   1      487.84      508.20     28.52 o 
  -6  -8   1      215.44      187.00     19.13 o 
  -5  -8   1        1.61       10.19      7.07 o 
  -4  -8   1      718.74      707.61     24.62 o 
  -3  -8   1      469.71      435.17     32.39 o 
  -2  -8   1      480.58      496.51     35.93 o 
  -1  -8   1       41.94       31.20     11.00 o 
   0  -8   1      114.78      117.86     11.82 o 
   2  -8   1      668.51      734.50     29.75 o 
   3  -8   1       56.76      106.13     14.16 o 
   6  -8   1        1.99        0.00     10.62 o 
   7  -8   1       68.82       53.23     32.93 o 
   9  -8   1        0.34        0.00     12.68 o 
  10  -8   1       15.40       13.66     13.18 o 
 -11  -7   1       23.62       25.67     19.47 o 
 -10  -7   1      195.70      216.09     24.72 o 
  -9  -7   1        7.34        4.74     13.88 o 
  -8  -7   1        5.03       13.56     13.09 o 
  -7  -7   1        6.35       10.02     12.20 o 
  -6  -7   1        2.84       15.43      6.79 o 
  -5  -7   1     1298.42     1439.97     39.58 o 
  -4  -7   1     1122.34     1142.43     43.82 o 
  -3  -7   1        8.93       15.14      7.09 o 
  -2  -7   1     1801.07     1916.39     31.35 o 
  -1  -7   1      423.35      459.17     19.32 o 
   0  -7   1      275.03      289.91     10.98 o 
   1  -7   1     1118.68     1141.98     35.19 o 
   2  -7   1      950.35      948.44     31.77 o 
   3  -7   1        0.29        0.00      6.77 o 
   4  -7   1        2.53        5.25      7.94 o 
   5  -7   1        1.86        0.00      6.83 o 
   7  -7   1      108.49      107.33     15.71 o 
   8  -7   1        5.30       17.04     10.09 o 
   9  -7   1        5.29       11.79     10.97 o 
  10  -7   1        9.79       15.81     12.01 o 
 -11  -6   1      120.92      164.05     22.89 o 
 -10  -6   1       11.05        0.00     14.64 o 
  -9  -6   1      391.77      453.64     27.25 o 
  -8  -6   1      276.59      306.76     22.79 o 
  -7  -6   1      853.30      812.35     19.30 o 
  -6  -6   1      297.14      357.27     10.14 o 
  -5  -6   1       29.57       44.20      4.84 o 
  -4  -6   1       46.12       47.84      5.27 o 
  -3  -6   1        1.92        2.69      2.68 o 
  -2  -6   1      917.89      936.42     25.92 o 
  -1  -6   1      276.58      302.60     10.87 o 
   0  -6   1      319.30      307.45     10.32 o 
   1  -6   1       48.18       44.26      5.09 o 
   2  -6   1       26.57       35.06      7.65 o 
   3  -6   1        4.11        0.00      5.69 o 
   4  -6   1        7.14       11.89      7.18 o 
   5  -6   1       74.74       88.27     11.03 o 
   6  -6   1      626.03      716.07     26.71 o 
   7  -6   1        1.34        0.00      7.52 o 
   8  -6   1        1.47        0.00      8.06 o 
   9  -6   1      293.32      326.77     18.05 o 
  10  -6   1        1.20        0.00     10.75 o 
 -12  -5   1        0.55        0.00     15.59 o 
 -11  -5   1       10.45        9.02      9.56 o 
 -10  -5   1        6.12        2.21      8.10 o 
  -9  -5   1        3.63        4.40      7.34 o 
  -8  -5   1      776.24      708.79     28.36 o 
  -7  -5   1      655.56      660.79     17.37 o 
  -6  -5   1     1101.18      984.74     20.76 o 
  -5  -5   1      345.16      318.52      9.11 o 
  -4  -5   1      371.02      376.42      8.39 o 
  -3  -5   1     2139.64     2161.41     24.61 o 
  -2  -5   1       77.86       93.11      3.87 o 
  -1  -5   1     6199.64     6585.60     78.70 o 
   0  -5   1     4897.69     5289.26     64.14 o 
   1  -5   1      247.65      247.42      8.14 o 
   2  -5   1     2231.66     2310.96     51.91 o 
   3  -5   1     2819.08     2969.02     63.86 o 
   4  -5   1        9.31       12.08      5.94 o 
   5  -5   1      313.86      300.05     15.90 o 
   6  -5   1      888.54      916.22     28.71 o 
   7  -5   1      115.93      120.81      9.74 o 
   8  -5   1      142.78      144.16     12.39 o 
   9  -5   1       53.68       55.04     11.54 o 
  10  -5   1      141.03      137.62     14.07 o 
 -12  -4   1        9.92       10.42      9.87 o 
 -11  -4   1       25.74       29.14      9.70 o 
 -10  -4   1       39.82       22.46      9.36 o 
  -9  -4   1       95.86       95.17      9.43 o 
  -8  -4   1       74.70       88.54      8.25 o 
  -7  -4   1      301.89      274.00     18.92 o 
  -6  -4   1     1757.43     1680.49     21.19 o 
  -5  -4   1      693.39      743.96     11.98 o 
  -4  -4   1     2445.84     2562.88     57.30 o 
  -3  -4   1     5433.18     5652.82     53.42 o 
  -2  -4   1      145.49      137.87      4.26 o 
  -1  -4   1    11274.92    10637.20    120.09 o 
   0  -4   1     4166.59     4143.35     50.40 o 
   1  -4   1       28.35       24.98      5.34 o 
   2  -4   1     5711.28     5573.20    104.61 o 
   3  -4   1      166.24      122.54      8.92 o 
   4  -4   1       51.26       53.21      7.18 o 
   5  -4   1     3156.95     3316.68     68.41 o 
   6  -4   1      193.32      193.28      8.33 o 
   7  -4   1      236.09      239.98     24.90 o 
   8  -4   1      623.40      552.53     19.54 o 
   9  -4   1      527.51      561.22     20.77 o 
  10  -4   1        5.53        0.00     10.43 o 
  11  -4   1       19.29       30.73     12.58 o 
 -12  -3   1       94.08       86.85     14.76 o 
 -11  -3   1       73.24       80.00     13.58 o 
 -10  -3   1      223.90      209.34     12.56 o 
  -9  -3   1       77.97       81.44     13.69 o 
  -8  -3   1      528.61      514.62     22.00 o 
  -7  -3   1      460.75      479.91     20.01 o 
  -6  -3   1       43.83       46.05      3.93 o 
  -5  -3   1      710.78      674.51     12.88 o 
  -4  -3   1     2042.87     2133.62     29.36 o 
  -3  -3   1      164.57      148.73      5.78 o 
  -2  -3   1       66.54       55.24      2.64 o 
  -1  -3   1    18533.32    16195.17    245.63 o 
   0  -3   1     9502.52     9313.33    103.46 o 
   2  -3   1      298.81      277.73     11.13 o 
   3  -3   1      164.89      161.71      9.04 o 
   4  -3   1     2205.59     2352.12     49.07 o 
   5  -3   1      188.82      200.60      7.28 o 
   6  -3   1      123.53      141.78      7.01 o 
   7  -3   1       67.04       67.76      7.26 o 
   8  -3   1      114.51      103.03     10.69 o 
   9  -3   1      184.41      150.96     12.93 o 
  10  -3   1      170.48      190.92     15.36 o 
  11  -3   1       12.55       11.70     11.82 o 
 -13  -2   1        5.16        4.69      9.91 o 
 -12  -2   1        2.77        5.21      9.10 o 
 -11  -2   1        1.35        0.00     11.92 o 
 -10  -2   1       42.71       20.17     11.95 o 
  -9  -2   1       78.68       78.06     12.23 o 
  -8  -2   1      163.63      187.79     14.13 o 
  -7  -2   1       27.21       12.08      7.21 o 
  -6  -2   1       20.57       21.09      6.67 o 
  -5  -2   1        6.13        3.40      3.34 o 
  -4  -2   1      712.93      717.11     11.99 o 
  -3  -2   1     1254.86     1286.99     18.18 o 
  -2  -2   1    13330.46    11847.60    229.82 o 
  -1  -2   1    12430.12    11095.47    305.60 o 
   0  -2   1      596.43      673.12     10.21 o 
   1  -2   1       99.90      152.57      7.21 o 
   2  -2   1     1190.58     1322.50     28.67 o 
   3  -2   1     1213.88     1358.03     29.69 o 
   4  -2   1       91.45      114.27      5.05 o 
   5  -2   1      667.23      846.31     14.40 o 
   6  -2   1      738.40      717.47     13.50 o 
   7  -2   1      969.15      984.67     24.37 o 
   8  -2   1       11.24        6.61      7.62 o 
   9  -2   1      731.52      774.68     24.22 o 
  10  -2   1      316.67      302.99     17.64 o 
  11  -2   1      171.15      170.53     15.93 o 
  12  -2   1       14.56       18.87     13.34 o 
 -13  -1   1        3.40        8.98     10.08 o 
 -12  -1   1       71.45       66.30     15.30 o 
 -11  -1   1       47.46       28.58     13.03 o 
 -10  -1   1        0.39        1.99     10.62 o 
  -9  -1   1       70.77       59.78     10.40 o 
  -8  -1   1      171.94      174.48     12.99 o 
  -7  -1   1        1.05        0.00      5.75 o 
  -6  -1   1      167.63      214.76     11.70 o 
  -5  -1   1       40.62       34.37      5.37 o 
  -4  -1   1       11.04        6.13      3.54 o 
  -3  -1   1     8885.84     8704.28     97.09 o 
  -2  -1   1      472.60      526.68     15.59 o 
  -1  -1   1     1460.62     1528.51     18.88 o 
   0  -1   1     3301.90     3290.11     30.11 o 
   1  -1   1    12801.78    11344.52    125.04 o 
   2  -1   1     8398.06     8450.41     92.38 o 
   3  -1   1     8494.13     8523.59     93.86 o 
   4  -1   1     2011.80     1874.45     24.20 o 
   5  -1   1     1126.54     1434.88     20.35 o 
   6  -1   1     1385.95     1346.75     22.48 o 
   7  -1   1       49.05       37.56      7.27 o 
   8  -1   1       30.41       42.52      8.31 o 
   9  -1   1      260.62      242.01     15.36 o 
  10  -1   1        0.21        7.90      9.74 o 
  11  -1   1        1.90        3.86      9.33 o 
  12  -1   1       15.36       24.69     14.07 o 
 -13   0   1       26.11       26.94     14.80 o 
 -12   0   1       58.31       45.71     13.94 o 
 -11   0   1      157.91      125.23     15.43 o 
 -10   0   1       95.37       91.24     13.31 o 
  -9   0   1      629.87      618.48     22.64 o 
  -8   0   1       39.96       75.34      9.80 o 
  -7   0   1     2340.95     2352.53     44.54 o 
  -6   0   1     3379.15     3505.90     58.52 o 
  -5   0   1       21.62       32.47      5.50 o 
  -4   0   1     3455.40     3433.28     54.19 o 
  -3   0   1     4676.11     5310.22     60.86 o 
  -2   0   1        2.80        0.38      1.36 o 
  -1   0   1     1763.04     1938.82     22.49 o 
   0   0   1      578.34      572.13      8.08 o 
   1   0   1       28.20       26.35      1.36 o 
   2   0   1     8128.54     7913.73    113.58 o 
   3   0   1      956.78      948.42     13.14 o 
   4   0   1      158.96      160.64      4.80 o 
   5   0   1      530.83      523.36      9.72 o 
   6   0   1      414.24      478.79      9.81 o 
   7   0   1      503.63      546.71     17.67 o 
   8   0   1       38.84       26.94      8.00 o 
   9   0   1       24.88       19.22      6.68 o 
  10   0   1       62.86       41.97      8.38 o 
  11   0   1       19.92       25.18      8.75 o 
  12   0   1       14.45        9.36     12.99 o 
 -13   1   1       13.44        6.73     14.29 o 
 -12   1   1        3.36        3.07     12.49 o 
 -11   1   1        3.38        4.87     10.72 o 
 -10   1   1      285.64      262.08     17.39 o 
  -9   1   1       52.26       65.22     10.78 o 
  -8   1   1       66.47       44.96      8.85 o 
  -7   1   1      273.25      265.69     13.21 o 
  -6   1   1     1498.65     1658.25     22.79 o 
  -5   1   1       23.07       14.70      3.76 o 
  -4   1   1     2225.41     2326.86     28.84 o 
  -3   1   1     1468.93     1488.27     19.16 o 
  -2   1   1     2537.49     2603.32     30.41 o 
  -1   1   1     5678.88     5344.28     94.62 o 
   0   1   1     1139.54     1157.38     11.57 o 
   1   1   1     1528.19     1460.04     14.85 o 
   2   1   1     2799.96     2853.10     27.16 o 
   3   1   1       31.31       34.17      3.47 o 
   4   1   1     1482.35     1626.82     18.13 o 
   5   1   1     2115.62     2204.51     23.87 o 
   6   1   1        1.25        2.75      2.20 o 
   7   1   1       19.34       29.86      5.57 o 
   8   1   1      343.70      349.91     12.65 o 
   9   1   1      102.21       89.02      9.00 o 
  10   1   1        5.36        8.97      7.14 o 
  11   1   1       34.98       35.07     14.34 o 
  12   1   1        2.78        2.59     13.75 o 
 -13   2   1        9.11        0.00     13.28 o 
 -12   2   1       73.55       69.84     14.64 o 
 -11   2   1      182.70      176.85     16.41 o 
 -10   2   1        4.96        1.71      9.90 o 
  -9   2   1        2.00        0.00      8.16 o 
  -8   2   1        2.31        4.52      7.14 o 
  -7   2   1       74.43       63.58      8.50 o 
  -6   2   1       44.47       47.35      4.10 o 
  -5   2   1        5.27        5.23      2.49 o 
  -4   2   1       15.67       13.34      2.64 o 
  -3   2   1     4317.14     3955.77     72.30 o 
  -2   2   1     8405.10     7893.52    138.35 o 
  -1   2   1    11180.11    10772.22    186.68 o 
   0   2   1      152.00      147.19      3.95 o 
   1   2   1     3556.13     3581.64     33.75 o 
   2   2   1     5158.53     5103.77     47.22 o 
   3   2   1     2198.84     2265.75     29.93 o 
   4   2   1     7719.01     8020.59     73.02 o 
   5   2   1      665.98      586.43      9.70 o 
   6   2   1      896.20      968.06     20.41 o 
   7   2   1     1390.30     1350.02     23.65 o 
   8   2   1        9.57        7.23      6.19 o 
   9   2   1      107.50      105.69     12.25 o 
  10   2   1      344.18      298.78     14.39 o 
  11   2   1       76.14       72.66     10.58 o 
  12   2   1       10.81        0.00     12.84 o 
 -13   3   1       10.23        1.52     13.44 o 
 -12   3   1        2.72        0.00     11.95 o 
 -11   3   1        6.81       23.77     12.14 o 
 -10   3   1       18.64       21.34     10.56 o 
  -9   3   1      380.36      401.03     18.68 o 
  -8   3   1       61.03       61.65      9.58 o 
  -7   3   1      352.67      424.32     16.36 o 
  -6   3   1     2284.58     2179.07     30.45 o 
  -1   3   1       28.33       25.96      4.46 o 
   0   3   1      601.58      514.91      9.43 o 
   1   3   1     2959.95     3012.88     29.76 o 
   2   3   1      252.72      257.83      9.48 o 
   3   3   1     1524.59     1465.65     17.78 o 
   4   3   1     1081.90     1036.93     14.29 o 
   5   3   1       38.71       42.64      3.71 o 
   6   3   1      620.18      634.25     11.33 o 
   7   3   1      352.12      338.97     12.35 o 
   8   3   1      219.63      231.05     11.91 o 
   9   3   1        5.46        3.83      7.50 o 
  10   3   1      214.45      221.84     16.68 o 
  11   3   1        7.89        0.25      9.55 o 
  12   3   1        4.51        7.94     13.44 o 
 -13   4   1        0.41        3.54     14.86 o 
 -12   4   1      113.42      144.79     18.65 o 
 -11   4   1        7.22       17.96     11.67 o 
 -10   4   1       23.36       22.35     10.88 o 
  -9   4   1      251.13      238.91     15.74 o 
  -8   4   1        2.98        0.60      8.03 o 
  -7   4   1      742.49      705.44     15.37 o 
  -2   4   1       70.15        2.18     16.09 o 
   0   4   1     2889.07     2885.08     36.70 o 
   1   4   1      261.25      259.02     10.35 o 
   2   4   1      149.17      169.38      6.89 o 
   3   4   1      197.40      185.19      6.28 o 
   4   4   1      612.10      655.38     11.76 o 
   5   4   1      534.91      497.57     14.08 o 
   6   4   1      184.13      190.72      7.73 o 
   7   4   1       10.40       22.01      6.56 o 
   8   4   1       29.40       27.03      7.53 o 
   9   4   1      599.42      679.35     19.79 o 
  10   4   1       22.93       39.21      9.55 o 
  11   4   1       11.36       16.00     10.44 o 
  12   4   1       10.89       10.12     15.24 o 
 -12   5   1        0.28        0.00     13.44 o 
 -11   5   1      117.86       91.43     14.51 o 
 -10   5   1      147.99      160.29     15.40 o 
  -9   5   1      112.19      107.11     12.96 o 
  -8   5   1        3.80       12.93      7.94 o 
  -7   5   1      121.16      118.18     14.32 o 
  -6   5   1       33.16       13.90     18.12 o 
  -4   5   1       49.22       33.17     24.36 o 
  -1   5   1       19.44        4.28      4.55 o 
   0   5   1      415.16      405.01     10.40 o 
   1   5   1      201.42      206.70      8.04 o 
   2   5   1      977.25      918.48     14.33 o 
   3   5   1     1063.59     1173.31     16.91 o 
   4   5   1      102.06      100.86      5.79 o 
   5   5   1     1653.14     1821.59     23.70 o 
   6   5   1      413.32      434.88     14.17 o 
   7   5   1       72.86       60.66      8.35 o 
   8   5   1      746.84      787.12     20.88 o 
   9   5   1      390.30      377.40     16.48 o 
  10   5   1       56.38       33.78     10.31 o 
  11   5   1        5.92        5.69     10.58 o 
 -12   6   1       45.70       50.52     14.54 o 
 -11   6   1       95.39       83.84     15.14 o 
 -10   6   1       41.30       42.77     12.58 o 
  -9   6   1        0.87        0.00      9.74 o 
  -8   6   1      268.57      296.23     17.61 o 
  -7   6   1        9.56        9.17      8.12 o 
  -6   6   1       72.67       46.82     22.83 o 
  -5   6   1       30.33        9.97      8.90 o 
  -3   6   1       10.62        2.89      5.54 o 
   0   6   1       13.55       15.42      4.12 o 
   1   6   1     1909.89     1923.05     31.80 o 
   2   6   1     1694.32     1741.66     22.19 o 
   3   6   1      321.78      353.94      9.42 o 
   4   6   1     2456.91     2588.39     31.08 o 
   5   6   1     1135.54     1229.59     57.04 o 
   6   6   1       63.93       71.93      8.23 o 
   7   6   1      403.62      408.98     16.04 o 
   8   6   1      233.71      254.05     14.02 o 
   9   6   1      203.44      202.43     14.08 o 
  10   6   1       86.99       88.65     12.09 o 
  11   6   1        1.62        0.00     15.43 o 
 -11   7   1        1.31        0.00     12.96 o 
 -10   7   1        3.72        8.09     12.23 o 
  -9   7   1        0.53        0.00     11.29 o 
  -8   7   1      377.66      366.04     14.94 o 
  -7   7   1       56.68       49.48     11.48 o 
   0   7   1      914.86      869.03     18.84 o 
   1   7   1     2150.32     2413.86     37.31 o 
   2   7   1        8.33       17.41      5.95 o 
   3   7   1     1029.55      994.73     25.01 o 
   4   7   1      598.78      562.96     12.84 o 
   5   7   1     1298.00     1287.63     20.66 o 
   6   7   1      499.81      457.16     24.00 o 
   7   7   1       14.47        0.00     12.71 o 
   8   7   1       12.31       18.30     14.67 o 
   9   7   1      138.98      118.78     19.73 o 
  10   7   1       50.96       44.54     17.83 o 
 -11   8   1       26.41       24.98     15.52 o 
 -10   8   1       24.81       21.81     14.54 o 
  -9   8   1        2.30        7.97     12.93 o 
  -8   8   1      130.71      135.94     17.42 o 
  -7   8   1       78.14      107.90     14.80 o 
  -6   8   1        3.47        1.22      8.80 o 
  -5   8   1        1.41        0.00      7.50 o 
  -4   8   1        6.90        7.50      8.40 o 
  -2   8   1       57.98       28.45     26.00 o 
  -1   8   1       23.18       10.82     10.04 o 
   0   8   1        1.86        1.80      5.23 o 
   1   8   1      111.78       99.13      8.71 o 
   2   8   1       78.21       69.02      9.72 o 
   3   8   1        5.83        0.00      6.16 o 
   4   8   1      130.24      115.62     10.00 o 
   5   8   1      117.29      109.66     20.64 o 
   6   8   1       36.59       63.45     13.37 o 
   7   8   1       89.65      110.46     17.32 o 
   8   8   1       16.87       30.48     16.31 o 
   9   8   1       14.29       27.76     16.91 o 
  10   8   1       51.77       70.34     22.70 o 
 -10   9   1        0.01        4.62     16.16 o 
  -9   9   1        0.09        0.00     14.42 o 
  -8   9   1        1.77        3.19     11.73 o 
  -7   9   1       64.61       47.83     13.88 o 
  -6   9   1       59.94       49.67     13.59 o 
  -5   9   1        2.40        2.85      8.20 o 
  -4   9   1       61.93       39.18     30.73 o 
  -2   9   1       90.27       82.10     14.01 o 
  -1   9   1      177.46      177.07     17.42 o 
   0   9   1      104.98       94.18      9.62 o 
   1   9   1       96.07       94.76      9.35 o 
   2   9   1      112.21      123.87     19.96 o 
   3   9   1        6.61        9.59      7.57 o 
   4   9   1       13.49        0.00      7.39 o 
   5   9   1       24.67       42.23      8.93 o 
   6   9   1      259.74      267.36     21.50 o 
   7   9   1        0.06        8.63     12.74 o 
   8   9   1        7.30        0.98     15.14 o 
   9   9   1        1.18       16.72     16.31 o 
  -8  10   1       14.14        2.72     13.53 o 
  -7  10   1      609.90      662.99     33.99 o 
  -6  10   1        3.98        0.00     11.63 o 
  -5  10   1      199.88      249.28     21.06 o 
  -4  10   1      151.29      132.75     17.14 o 
  -3  10   1        1.36        0.00     10.31 o 
  -2  10   1      329.16      401.16     24.31 o 
  -1  10   1      148.36      160.89     17.48 o 
   0  10   1        1.02        0.00     11.22 o 
   1  10   1      363.35      413.07     17.53 o 
   2  10   1      236.87      278.47     15.56 o 
   3  10   1       55.49       65.50     10.57 o 
   4  10   1      164.43      151.70     13.20 o 
   5  10   1      252.05      266.57     16.09 o 
   6  10   1       61.02       71.42     17.48 o 
   7  10   1       26.96       13.18     14.04 o 
   8  10   1        1.65        0.00     15.74 o 
  -8  11   1       57.24       52.45     18.05 o 
  -7  11   1      182.43      158.23     22.16 o 
  -6  11   1        1.15        0.00     12.01 o 
  -5  11   1        8.52        9.77     13.25 o 
  -4  11   1      123.50      130.13     18.87 o 
  -3  11   1        0.28        3.00     10.94 o 
  -2  11   1       89.79      115.01     17.99 o 
  -1  11   1        4.23        0.00     11.76 o 
   0  11   1       36.43       43.69     15.40 o 
   1  11   1       71.76       62.42     10.87 o 
   2  11   1       14.44       23.40      9.69 o 
   3  11   1       49.46       37.71     10.91 o 
   4  11   1       13.39        9.33      9.60 o 
   5  11   1       19.72       29.44     11.51 o 
   6  11   1       50.05       43.72     16.22 o 
   7  11   1        4.46        0.00     15.71 o 
  -7  12   1        1.68        0.00     15.90 o 
  -6  12   1        7.81       17.86     16.38 o 
  -5  12   1        0.52        0.00     13.82 o 
  -4  12   1       90.76       89.25     18.68 o 
  -3  12   1       41.04       36.96     16.06 o 
  -2  12   1       19.13       22.32     15.17 o 
  -1  12   1        1.45        0.00     13.75 o 
   0  12   1        0.37        0.00     13.97 o 
   1  12   1       36.95       37.47     11.79 o 
   2  12   1       25.98       33.70     10.92 o 
   3  12   1       34.21       41.07     12.37 o 
   4  12   1      107.27      126.09     14.31 o 
   5  12   1        2.95        0.00     13.78 o 
  -5  13   1        0.18        0.00     16.03 o 
  -4  13   1       93.93      111.47     21.69 o 
  -3  13   1       66.02       80.17     20.20 o 
  -2  13   1       11.77        8.76     14.29 o 
  -1  13   1        7.84       16.72     16.60 o 
   0  13   1       29.11       53.81     19.32 o 
   1  13   1        0.39        0.00     15.93 o 
   2  13   1        0.40        2.43     11.16 o 
   3  13   1       70.12       77.51     15.04 o 
  -4 -13   2        0.27        0.00     11.79 o 
  -3 -13   2       20.31        0.00     11.24 o 
  -2 -13   2        3.57        4.40     11.87 o 
  -1 -13   2       16.20       11.31     11.54 o 
   0 -13   2        3.54        4.82     13.34 o 
   1 -13   2        1.62       10.24     14.71 o 
   2 -13   2        5.50        7.14     19.47 o 
   3 -13   2        1.27        6.27     16.76 o 
   4 -13   2       14.03        5.19     19.09 o 
  -6 -12   2       14.74       19.19     18.15 o 
  -5 -12   2       19.02       24.89     12.58 o 
  -4 -12   2        8.00       10.44     11.49 o 
  -3 -12   2       30.23       19.55     10.90 o 
  -2 -12   2       11.96       13.29     10.46 o 
  -1 -12   2        1.99        4.96      9.45 o 
   0 -12   2       48.79       43.89     32.17 o 
   1 -12   2        4.38       15.25     13.72 o 
   2 -12   2      122.61      119.43     72.03 o 
   3 -12   2        0.73        0.00     14.58 o 
   4 -12   2        0.33        4.13     17.17 o 
   5 -12   2       74.77       44.93     30.98 o 
   6 -12   2        0.03        0.77     21.97 o 
  -8 -11   2       57.87       80.74     21.34 o 
  -7 -11   2        1.07        1.80     16.03 o 
  -6 -11   2       32.88       27.57     17.20 o 
  -5 -11   2      112.28      140.89     14.53 o 
  -4 -11   2       35.07       30.77      9.99 o 
  -3 -11   2      210.24      209.63     25.63 o 
  -2 -11   2       17.64       24.73      9.34 o 
  -1 -11   2       84.31       69.40     22.73 o 
   0 -11   2        5.71        3.65      8.64 o 
   1 -11   2       15.97        5.90     13.07 o 
   2 -11   2      456.21      533.24     31.77 o 
   3 -11   2        2.52        3.92     14.61 o 
   4 -11   2        6.70        0.00     15.55 o 
   5 -11   2        1.31        0.00     15.41 o 
   6 -11   2       17.12       11.38     20.23 o 
   7 -11   2        4.17        8.04     22.14 o 
  -9 -10   2        0.16        3.60     18.18 o 
  -8 -10   2        9.55       27.92     17.67 o 
  -7 -10   2        9.80       27.69     16.79 o 
  -6 -10   2        1.40        9.58     14.89 o 
  -5 -10   2        0.93        0.00      8.30 o 
  -4 -10   2       16.29       22.74      8.47 o 
  -3 -10   2        0.50        6.38      8.41 o 
  -2 -10   2        0.47        0.00      7.80 o 
  -1 -10   2      132.81      128.29     11.25 o 
   0 -10   2        4.17       17.04     11.73 o 
   2 -10   2      361.44      337.74     24.60 o 
   3 -10   2       29.15       27.66     13.31 o 
   6 -10   2       41.26       43.00     20.14 o 
   7 -10   2        5.14       13.59     22.00 o 
   8 -10   2        0.27        0.00     22.98 o 
 -10  -9   2       11.25       15.90     19.41 o 
  -9  -9   2        6.23        0.00     17.64 o 
  -8  -9   2       29.33        8.98     15.40 o 
  -7  -9   2       54.27       27.00     16.60 o 
  -6  -9   2       72.47       76.76     16.44 o 
  -5  -9   2        8.40       11.01      8.17 o 
  -4  -9   2      197.11      158.09     11.52 o 
  -3  -9   2      123.51      118.28     11.70 o 
  -2  -9   2      102.71      105.06     14.57 o 
  -1  -9   2      449.83      493.99     17.69 o 
   0  -9   2      264.20      329.49     15.00 o 
   1  -9   2        9.30       16.06      9.96 o 
   2  -9   2       57.13       59.21     12.74 o 
   3  -9   2      246.69      276.18     21.34 o 
   4  -9   2       16.79       35.00     11.70 o 
   5  -9   2      148.96      165.19     17.86 o 
   6  -9   2        0.54        0.00     11.13 o 
 -10  -8   2        4.96       24.34     18.24 o 
  -9  -8   2       41.10       59.18     18.12 o 
  -8  -8   2      153.94      183.30     19.95 o 
  -7  -8   2       30.79       14.19     12.74 o 
  -6  -8   2        3.03        2.96      7.19 o 
  -5  -8   2        4.36        4.63      6.65 o 
  -4  -8   2      215.58      245.36     34.75 o 
  -3  -8   2       65.68       78.63     11.54 o 
  -2  -8   2     1437.83     1493.44     43.28 o 
  -1  -8   2     1153.14     1119.53     24.23 o 
   0  -8   2      141.41      126.42      9.37 o 
   1  -8   2      657.34      669.47     27.85 o 
   2  -8   2      247.14      265.63     18.43 o 
   3  -8   2      435.85      413.90     23.46 o 
   4  -8   2      163.64      167.30     16.95 o 
   5  -8   2       75.00       73.25     12.68 o 
   6  -8   2       13.82       11.63     10.15 o 
   7  -8   2       14.12       21.15     11.82 o 
   8  -8   2       50.54       58.30     13.28 o 
 -11  -7   2       10.03        0.00     17.58 o 
 -10  -7   2        0.32        0.00     16.03 o 
  -9  -7   2       49.36       92.03     18.02 o 
  -8  -7   2       38.88       34.33     15.14 o 
  -7  -7   2       78.98       68.76     15.14 o 
  -6  -7   2      232.65      256.88     12.56 o 
  -5  -7   2      421.75      514.36     16.07 o 
  -4  -7   2       11.57        7.33      9.01 o 
  -3  -7   2       10.97       21.01      6.15 o 
  -2  -7   2      414.05      437.67     14.11 o 
  -1  -7   2      507.39      582.70     16.02 o 
   0  -7   2        8.82        6.83      4.70 o 
   1  -7   2      134.87      130.78      8.22 o 
   2  -7   2       50.89       53.49     10.56 o 
   3  -7   2       14.53       35.95      9.86 o 
   4  -7   2        7.50        7.37      8.06 o 
   5  -7   2       62.88       44.51     10.94 o 
   6  -7   2       22.57       36.55     10.34 o 
   7  -7   2       48.54       55.74     11.86 o 
   8  -7   2       27.37       17.26     10.72 o 
 -12  -6   2        0.85        0.00     17.99 o 
 -11  -6   2       30.35       43.91     18.24 o 
 -10  -6   2       31.61       45.21     17.20 o 
  -9  -6   2      116.69      107.11     16.79 o 
  -8  -6   2        5.00        0.00     12.11 o 
  -7  -6   2      714.28      699.44     29.34 o 
  -6  -6   2        0.67        1.38      4.88 o 
  -5  -6   2      488.10      406.76     22.35 o 
  -4  -6   2       88.01       79.54     10.79 o 
  -3  -6   2     1152.83     1120.27     14.71 o 
  -2  -6   2     2117.29     2255.59     34.83 o 
  -1  -6   2      348.71      323.10     11.28 o 
   0  -6   2      434.27      390.31      6.67 o 
   1  -6   2       80.06       86.11      6.19 o 
   2  -6   2      258.58      243.24     14.64 o 
   3  -6   2     2303.73     2414.40     57.06 o 
   4  -6   2        2.12        0.28      6.64 o 
   5  -6   2      303.13      274.70     17.10 o 
   6  -6   2      415.12      401.73     20.71 o 
   7  -6   2       58.84       69.74      7.66 o 
   8  -6   2      134.89      130.88     12.39 o 
   9  -6   2      114.28      142.64     14.29 o 
  11  -6   2        5.29        6.10     13.34 o 
 -12  -5   2       61.22       63.77     18.78 o 
 -11  -5   2       70.47       50.46     16.82 o 
 -10  -5   2        3.75        7.91      7.84 o 
  -9  -5   2      152.37      118.68      9.87 o 
  -8  -5   2       18.04       15.55      8.54 o 
  -7  -5   2      421.82      420.85     15.30 o 
  -6  -5   2      759.35      642.25     18.83 o 
  -5  -5   2      130.50      111.50      6.41 o 
  -4  -5   2      586.45      562.51      9.94 o 
  -3  -5   2      834.84      665.76     26.12 o 
  -2  -5   2      495.07      510.90     13.00 o 
  -1  -5   2    11455.31    11446.17    130.58 o 
   0  -5   2     1050.30      996.61     19.51 o 
   1  -5   2       57.34       58.72      9.06 o 
   2  -5   2     2147.73     2166.36     49.95 o 
   3  -5   2      103.14       84.63      9.45 o 
   4  -5   2     1817.47     1954.29     47.39 o 
   5  -5   2      338.03      286.24     16.00 o 
   6  -5   2      442.09      457.19     12.65 o 
   7  -5   2        9.01        2.19      6.31 o 
   8  -5   2       11.14       22.35      9.17 o 
   9  -5   2      771.44      738.01     23.96 o 
  11  -5   2        2.33       11.57     13.40 o 
 -12  -4   2        1.57       13.49      9.86 o 
 -11  -4   2        5.96        9.05      8.40 o 
 -10  -4   2      204.22      229.62     20.80 o 
  -9  -4   2       31.92       38.35     11.73 o 
  -8  -4   2       22.79       42.68     11.13 o 
  -7  -4   2      479.34      501.50     21.09 o 
  -6  -4   2        3.46        2.29      3.81 o 
  -5  -4   2      757.91      808.50     21.51 o 
  -4  -4   2     2375.75     2555.39     35.90 o 
  -3  -4   2      431.32      417.90     10.82 o 
  -2  -4   2     2865.72     3054.23     40.80 o 
  -1  -4   2       22.18       22.29      3.64 o 
   0  -4   2      249.95      288.57      5.20 o 
   1  -4   2     1689.12     1756.25     19.07 o 
   2  -4   2     1191.88     1123.52     29.59 o 
   3  -4   2     2569.10     2742.50     58.08 o 
   4  -4   2      209.60      214.44     12.71 o 
   5  -4   2       87.77       97.03      9.52 o 
   6  -4   2       13.13       16.78      4.44 o 
   7  -4   2       46.93       56.30      6.01 o 
   8  -4   2       26.77       23.81      8.66 o 
   9  -4   2        0.16        5.34      9.23 o 
  10  -4   2       24.61       21.31     11.35 o 
  11  -4   2        7.13        4.08     13.21 o 
  12  -4   2        1.37        2.05     14.13 o 
 -13  -3   2        0.37        5.34     10.38 o 
 -12  -3   2        0.71        0.19     14.57 o 
 -11  -3   2       13.61       36.36     14.70 o 
 -10  -3   2       35.82       50.24     13.82 o 
  -9  -3   2       30.97       47.01     11.54 o 
  -8  -3   2      274.91      295.34     18.27 o 
  -7  -3   2      100.41       70.69     10.72 o 
  -6  -3   2     1705.80     1829.84     31.05 o 
  -5  -3   2      143.43      164.59      6.61 o 
  -4  -3   2      375.55      399.24      9.72 o 
  -3  -3   2       96.06      113.95      5.40 o 
  -2  -3   2      141.26      129.26      5.87 o 
  -1  -3   2    21868.89    19646.77    504.27 o 
   0  -3   2     2284.01     2390.28     23.46 o 
   1  -3   2      561.66      605.51     10.69 o 
   2  -3   2     1886.36     2054.06     44.07 o 
   3  -3   2      151.15      185.23     10.34 o 
   4  -3   2     5455.26     5934.40    110.87 o 
   5  -3   2      164.61      185.37      7.37 o 
   6  -3   2        3.99        3.10      3.53 o 
   7  -3   2      268.26      247.19      9.06 o 
   8  -3   2      156.01      176.88     12.84 o 
   9  -3   2      170.80      217.10     14.95 o 
  10  -3   2      360.01      295.56     21.53 o 
  11  -3   2       47.74       49.38     15.46 o 
  12  -3   2       11.05       15.24     13.03 o 
 -13  -2   2       27.86       47.42     17.32 o 
 -12  -2   2        3.45        1.74     13.56 o 
 -11  -2   2        1.12        4.74     10.94 o 
 -10  -2   2       80.31       71.73     13.37 o 
  -9  -2   2        4.55       10.40      9.04 o 
  -8  -2   2      119.66      117.54     12.55 o 
  -7  -2   2       36.55       32.72      7.68 o 
  -6  -2   2      208.29      198.32     12.05 o 
  -5  -2   2     1324.05     1287.40     19.00 o 
  -4  -2   2       59.06       67.05      4.05 o 
  -3  -2   2     1698.57     1719.78     23.26 o 
  -2  -2   2    10532.35     9953.92    153.52 o 
  -1  -2   2     9030.70     8577.06    259.67 o 
   0  -2   2    21702.59    17620.64    316.55 o 
   1  -2   2     5831.10     5762.69     66.23 o 
   2  -2   2      427.76      402.05      8.75 o 
   3  -2   2     8802.02     8907.01    102.03 o 
   4  -2   2     5235.10     5179.49     60.06 o 
   5  -2   2     1837.56     2057.88     27.82 o 
   6  -2   2     2375.26     2484.06     33.33 o 
   7  -2   2     1055.97     1083.43     26.02 o 
   8  -2   2       54.52       40.89      9.88 o 
   9  -2   2      402.13      394.37     16.72 o 
  10  -2   2       76.24       62.34     14.51 o 
  11  -2   2       14.96        6.54     12.77 o 
  12  -2   2       12.44       21.66     13.50 o 
 -13  -1   2        0.02        3.89     14.45 o 
 -12  -1   2      151.47      126.62     17.58 o 
 -11  -1   2        1.02        1.39     10.56 o 
 -10  -1   2        6.17       10.91      9.77 o 
  -9  -1   2      339.08      327.24     18.24 o 
  -8  -1   2      216.24      210.36     14.48 o 
  -7  -1   2      129.84      162.09     11.19 o 
  -6  -1   2     4749.74     5060.67     81.15 o 
  -5  -1   2      894.41     1025.32     23.36 o 
  -4  -1   2     3146.03     3013.43     36.61 o 
  -3  -1   2    10264.64    10111.38    111.01 o 
  -2  -1   2     7190.89     7602.72     84.09 o 
  -1  -1   2     6081.66     5956.86     66.25 o 
   0  -1   2     5184.60     5261.02     54.85 o 
   1  -1   2     6309.76     6017.27    151.02 o 
   2  -1   2     3511.08     3468.62     32.45 o 
   3  -1   2     2091.69     2028.07     20.91 o 
   4  -1   2     1000.16     1043.41     13.35 o 
   5  -1   2      433.65      505.72      9.08 o 
   6  -1   2      863.92      780.35     14.34 o 
   7  -1   2       14.54       15.81      5.09 o 
   8  -1   2      105.09      117.60     18.45 o 
   9  -1   2      150.77      144.96     10.86 o 
  10  -1   2       25.81       33.45     11.48 o 
  11  -1   2        5.05        0.00     12.61 o 
  12  -1   2        4.25        0.00     13.82 o 
 -13   0   2       26.91       22.70     15.40 o 
 -12   0   2       33.79       25.51     13.63 o 
 -11   0   2       19.70       20.93     11.10 o 
 -10   0   2      277.36      308.43     19.03 o 
  -9   0   2       39.33       52.23     10.75 o 
  -8   0   2        7.14        3.57      6.64 o 
  -7   0   2     3071.78     3240.55     57.19 o 
  -6   0   2     1224.62     1338.81     28.83 o 
  -5   0   2      618.67      649.69     14.97 o 
  -4   0   2      537.71      533.89     25.02 o 
  -3   0   2     9650.54    10439.69    136.01 o 
  -2   0   2      546.29      645.25     10.45 o 
  -1   0   2      873.64      860.39     11.39 o 
   0   0   2     1605.58     1723.31     33.83 o 
   1   0   2      823.84      827.10      9.44 o 
   2   0   2     4124.44     4147.32     38.36 o 
   3   0   2        5.19        3.06      1.75 o 
   4   0   2      847.72      845.69     11.52 o 
   5   0   2      111.85      117.74      4.75 o 
   6   0   2        1.32        1.45      2.78 o 
   7   0   2      210.15      184.74     27.47 o 
   8   0   2      132.55      147.64     10.26 o 
   9   0   2        1.11        0.00      6.23 o 
  10   0   2        7.24        3.92     11.92 o 
  11   0   2       31.78        5.03     13.03 o 
  12   0   2        2.31       11.10     13.78 o 
 -13   1   2       11.21       11.95     14.48 o 
 -12   1   2        7.36        2.18     12.80 o 
 -11   1   2       21.04       17.39     11.76 o 
 -10   1   2       61.08       59.53     11.76 o 
  -9   1   2       73.93       50.77     10.53 o 
  -8   1   2       30.51       39.99      8.12 o 
  -7   1   2      108.10      132.84     10.62 o 
  -6   1   2      263.73      288.74      7.28 o 
  -5   1   2       27.47       34.16      3.26 o 
  -4   1   2     1699.71     1786.57     23.43 o 
  -3   1   2     5805.82     6058.29     68.07 o 
  -2   1   2     4981.22     5119.88     57.62 o 
  -1   1   2      648.57      718.44     16.60 o 
   0   1   2        4.53        9.52      4.46 o 
   1   1   2    12046.79    11009.13    110.64 o 
   2   1   2     2644.43     2785.94     27.46 o 
   3   1   2       12.93       16.90      2.89 o 
   4   1   2     9631.89     9976.34     89.55 o 
   5   1   2     3487.62     3531.57     36.15 o 
   6   1   2      173.51      177.73      6.38 o 
   7   1   2     1022.91     1022.67     19.82 o 
   8   1   2      579.68      578.67     15.98 o 
   9   1   2       17.74        1.06      6.62 o 
  10   1   2      235.44      218.11     20.33 o 
  11   1   2       40.19       41.51     14.45 o 
  12   1   2        5.93        1.96     13.75 o 
 -13   2   2        1.93        0.00     13.06 o 
 -12   2   2       12.55       12.39     12.65 o 
 -11   2   2       55.71       58.99     12.27 o 
 -10   2   2        1.32        6.70      9.29 o 
  -9   2   2       79.96       85.55     11.89 o 
  -8   2   2      268.32      259.84     14.23 o 
  -7   2   2       42.66       58.48      4.67 o 
  -6   2   2      727.59      650.76     12.50 o 
  -5   2   2     6415.40     6560.53     75.65 o 
  -4   2   2     1040.54     1192.91     17.73 o 
  -3   2   2     7683.10     7417.50    130.92 o 
  -2   2   2    36131.07    29675.56    528.44 o 
  -1   2   2     6241.68     5904.24    105.53 o 
   0   2   2     4038.69     3825.49     35.67 o 
   1   2   2    23876.12    20756.10    301.78 o 
   2   2   2      319.33      305.11      6.41 o 
   3   2   2     5743.71     5615.18     52.92 o 
   4   2   2      108.53       82.78      4.26 o 
   5   2   2       94.57       72.70      4.42 o 
   6   2   2     3350.36     3504.22     44.93 o 
   7   2   2      130.68      111.25      8.59 o 
   8   2   2      313.06      288.13     12.77 o 
   9   2   2      287.14      268.23     13.88 o 
  10   2   2        4.32        0.00     14.42 o 
  11   2   2       29.06       10.12     13.18 o 
  12   2   2       15.53       24.12     16.50 o 
 -13   3   2        6.48       20.08     13.88 o 
 -12   3   2        9.15       11.89     13.09 o 
 -11   3   2      210.96      226.42     17.80 o 
 -10   3   2       21.74       18.68     10.97 o 
  -9   3   2      583.45      613.58     22.70 o 
  -8   3   2      608.35      644.27     21.18 o 
  -7   3   2       36.00       29.53      4.48 o 
  -6   3   2     1465.58     1515.14     23.35 o 
  -5   3   2     1076.88     1167.06     18.88 o 
  -4   3   2      972.83      947.58     24.00 o 
  -3   3   2     3292.77     3124.72     60.98 o 
  -2   3   2       14.89       19.22      4.24 o 
  -1   3   2      108.93       95.32      6.99 o 
   0   3   2     8688.18     8620.26     97.31 o 
   1   3   2       40.25       44.80      3.05 o 
   2   3   2      390.03      408.25      7.95 o 
   3   3   2     2930.15     2907.53     35.06 o 
   4   3   2      856.26      982.12     14.52 o 
   5   3   2        8.82       11.65      3.32 o 
   6   3   2      164.73      153.47      6.48 o 
   7   3   2       10.10       10.07      5.98 o 
   8   3   2       29.28       24.00      7.51 o 
   9   3   2      329.88      283.51     13.86 o 
  10   3   2        8.17       21.37      8.81 o 
  11   3   2       14.70        2.31     13.37 o 
  12   3   2        8.74       12.42     14.61 o 
 -13   4   2       55.00       57.54     16.44 o 
 -12   4   2       65.82       48.24     14.73 o 
 -11   4   2        0.87       15.62     12.05 o 
 -10   4   2       22.66       36.42     11.67 o 
  -9   4   2      405.27      403.24     19.47 o 
  -8   4   2        0.12        0.00      7.11 o 
  -7   4   2      791.81      765.91     16.52 o 
  -6   4   2     1007.43     1048.94     21.26 o 
  -5   4   2        7.05        1.71      4.62 o 
  -4   4   2       32.48       33.35      6.04 o 
  -3   4   2     1296.69     1429.83     34.33 o 
  -2   4   2      131.01      123.80      8.88 o 
  -1   4   2       39.53       54.03      6.26 o 
   0   4   2       55.59       48.46      3.85 o 
   1   4   2       19.81       21.55      2.85 o 
   2   4   2      322.91      320.83     10.37 o 
   3   4   2      249.13      276.41      7.66 o 
   4   4   2       49.50       46.35      4.35 o 
   5   4   2       35.37       41.23      4.56 o 
   6   4   2      238.44      282.10     12.04 o 
   7   4   2      231.24      219.36     11.83 o 
   8   4   2        5.96       12.16      7.42 o 
   9   4   2      155.37      180.44     13.10 o 
  10   4   2        2.01       21.77     10.01 o 
  11   4   2       38.63       33.54     14.67 o 
 -12   5   2       20.07       34.65     14.67 o 
 -11   5   2       44.03       47.55     13.31 o 
 -10   5   2       97.60      104.74     14.70 o 
  -9   5   2        8.21        0.00      8.44 o 
  -8   5   2       38.83       52.01     10.94 o 
  -7   5   2      423.26      399.67     12.62 o 
  -6   5   2        0.07        0.00      5.75 o 
  -5   5   2      254.45      231.29     13.75 o 
  -4   5   2     1026.57      949.57     28.07 o 
  -3   5   2       17.35       14.51      5.60 o 
  -2   5   2       60.14       30.60      6.45 o 
  -1   5   2     1876.18     1683.16     40.59 o 
   0   5   2       31.50       43.30      4.32 o 
   1   5   2     2704.44     2659.54     29.11 o 
   2   5   2     2603.69     2555.82     29.07 o 
   3   5   2      279.32      297.53      8.69 o 
   4   5   2      614.51      577.25     14.55 o 
   5   5   2     1273.22     1383.48     26.61 o 
   6   5   2        8.80        0.00      5.88 o 
   7   5   2      235.06      247.39     13.26 o 
   8   5   2       36.07       35.85     11.00 o 
   9   5   2       13.95        8.20      8.74 o 
  10   5   2       40.16       56.45     11.59 o 
  11   5   2        0.69       11.07     14.70 o 
 -12   6   2        1.00        0.00     13.18 o 
 -11   6   2       64.86       64.24     15.02 o 
 -10   6   2       43.39       29.62     12.30 o 
  -9   6   2      113.10      111.95     14.48 o 
  -8   6   2      391.96      421.13     14.33 o 
  -7   6   2     1089.08     1124.56     34.08 o 
  -6   6   2        1.61        2.21      6.96 o 
  -5   6   2     2160.92     2190.67     52.83 o 
  -4   6   2      382.90      356.68     17.96 o 
  -3   6   2       60.03       48.72      8.79 o 
  -2   6   2     5949.76     6338.78    122.85 o 
  -1   6   2     2160.76     2339.73     54.50 o 
   0   6   2      552.30      516.44     13.15 o 
   1   6   2     1804.04     1918.56     30.00 o 
   2   6   2        1.81        0.00      3.36 o 
   3   6   2     1818.36     1834.35     24.28 o 
   4   6   2     1402.82     1398.38     20.81 o 
   5   6   2       47.24       42.58      5.61 o 
   6   6   2      972.60      931.01     22.00 o 
   7   6   2       98.20       87.96      9.80 o 
   8   6   2      278.19      287.00     14.71 o 
   9   6   2       29.34       31.70     10.17 o 
  10   6   2       58.99       52.16     11.95 o 
 -12   7   2        8.57        0.16     14.64 o 
 -11   7   2      165.82      163.35     19.32 o 
 -10   7   2       26.85       23.52     12.96 o 
  -9   7   2        1.51        1.74     10.34 o 
  -8   7   2      392.25      412.98     21.97 o 
  -7   7   2      660.33      612.94     26.84 o 
  -6   7   2      834.75      897.09     31.80 o 
  -5   7   2      342.45      396.48     20.80 o 
  -4   7   2        9.87       11.44      8.19 o 
  -3   7   2     1034.88     1131.64     35.12 o 
  -2   7   2     1189.08     1323.73     39.01 o 
  -1   7   2     2093.25     2242.10     55.33 o 
   0   7   2      895.91      917.02     19.38 o 
   1   7   2      133.67      133.45     10.69 o 
   2   7   2       83.72       75.79      6.41 o 
   3   7   2        8.09        4.62      4.06 o 
   4   7   2       56.43       62.50      6.67 o 
   5   7   2        2.00        0.00      4.52 o 
   6   7   2      265.94      283.70     13.95 o 
   7   7   2      197.59      209.57     25.31 o 
   8   7   2      123.63      152.41     19.66 o 
   9   7   2        0.77        0.00     15.49 o 
  10   7   2       15.69       19.13     17.32 o 
 -11   8   2        9.54        5.31     14.99 o 
 -10   8   2        0.00        0.00     13.59 o 
  -9   8   2        0.36        0.00     12.96 o 
  -8   8   2      278.27      283.05     21.66 o 
  -7   8   2       40.05       19.70     10.78 o 
  -6   8   2       99.99      131.07     15.55 o 
  -5   8   2       21.04       22.76     10.31 o 
  -4   8   2       33.94       23.27      9.96 o 
  -3   8   2        2.13        3.26      8.92 o 
  -2   8   2       72.27       85.55     12.17 o 
  -1   8   2      233.28      225.10     16.95 o 
   0   8   2      279.36      233.73     11.87 o 
   1   8   2      167.08      174.25     10.34 o 
   2   8   2      222.14      196.15     12.85 o 
   3   8   2     1469.15     1485.67     43.45 o 
   4   8   2        1.50        2.10      6.87 o 
   5   8   2      134.72      124.66     36.42 o 
   6   8   2       17.05       36.96     13.12 o 
   7   8   2       22.76       36.07     13.88 o 
   8   8   2       78.06       88.30     16.98 o 
   9   8   2        8.33       10.40     16.00 o 
 -10   9   2        1.07        0.00     15.84 o 
  -8   9   2       34.48       55.33     14.26 o 
  -7   9   2        3.59        4.77     11.38 o 
  -6   9   2      326.37      282.92     22.07 o 
  -5   9   2      108.21      126.55     16.50 o 
  -4   9   2       81.39       77.80     14.61 o 
  -3   9   2       35.11       26.75     10.46 o 
  -2   9   2      281.69      274.54     20.71 o 
  -1   9   2      340.18      355.38     22.10 o 
   0   9   2       57.29       46.88     12.74 o 
   1   9   2       96.31       84.17      9.34 o 
   2   9   2      388.20      403.83     24.50 o 
   3   9   2        1.83        0.00      7.28 o 
   4   9   2      244.60      220.40     18.05 o 
   5   9   2      615.56      618.62     28.33 o 
   6   9   2        5.59       12.90     13.75 o 
   7   9   2       82.36       64.02     16.28 o 
   8   9   2      114.21      129.75     20.04 o 
  -8  10   2        0.80        0.00     12.36 o 
  -7  10   2       13.03        4.84     13.06 o 
  -6  10   2        0.13        0.00     11.60 o 
  -5  10   2      168.48      228.19     21.78 o 
  -4  10   2       96.47      107.11     16.03 o 
  -3  10   2        4.01        3.57     11.54 o 
  -2  10   2      300.78      326.04     23.87 o 
  -1  10   2      289.73      301.48     22.26 o 
   0  10   2      134.87      133.98     17.01 o 
   1  10   2       83.31       89.16     10.48 o 
   2  10   2       44.20       62.44      9.98 o 
   3  10   2        4.09        0.00      7.96 o 
   4  10   2       11.26       17.06      9.30 o 
   5  10   2       12.60       19.50      9.78 o 
   6  10   2       68.06       65.00     17.45 o 
   7  10   2        6.13        2.69     15.87 o 
  -8  11   2        1.30        0.00     13.53 o 
  -7  11   2       19.60       31.87     16.22 o 
  -6  11   2        0.55        0.28     13.53 o 
  -5  11   2       97.88       87.38     17.67 o 
  -4  11   2       13.06       14.64     14.10 o 
  -3  11   2       14.63       17.83     12.80 o 
  -2  11   2       14.46       10.78     12.49 o 
  -1  11   2        6.35        0.25     11.63 o 
   0  11   2       84.14       84.44     17.39 o 
   1  11   2        2.58        0.00      9.11 o 
   2  11   2       20.25       26.44     10.41 o 
   3  11   2        0.39       11.34      9.40 o 
   4  11   2       29.86       36.27     11.46 o 
   5  11   2       62.26       67.72     17.39 o 
   6  11   2        7.30        7.46     15.74 o 
  -7  12   2        0.68        1.39     15.14 o 
  -6  12   2        3.56        5.91     13.97 o 
  -5  12   2       60.02       63.92     18.21 o 
  -4  12   2        2.62        0.57     13.63 o 
  -3  12   2        5.59        3.70     14.64 o 
  -2  12   2       10.88        8.50     14.38 o 
  -1  12   2       47.38       49.86     16.47 o 
   0  12   2       32.14       44.07     15.24 o 
   1  12   2        0.90        7.65     15.21 o 
   2  12   2       22.51       33.27     11.41 o 
   3  12   2       15.31        8.98     17.89 o 
   4  12   2       28.72       34.69     12.09 o 
   5  12   2       16.61       31.71     16.16 o 
  -5  13   2        1.54        8.60     16.38 o 
  -4  13   2        3.98       14.89     16.22 o 
  -3  13   2        2.36        0.00     13.59 o 
  -2  13   2        0.19        0.00     14.29 o 
  -1  13   2       26.55       47.07     17.74 o 
   0  13   2       58.46       68.76     19.98 o 
   1  13   2       13.02       12.11     16.98 o 
   2  13   2        7.83        7.81     17.04 o 
   3  13   2        5.67        0.00     12.53 o 
  -4 -13   3        5.68        5.32     11.73 o 
  -3 -13   3       28.85       23.95     12.41 o 
  -2 -13   3        0.61        0.00     11.10 o 
  -1 -13   3       12.99       12.65     18.55 o 
   0 -13   3        1.53       14.69     17.02 o 
   1 -13   3        6.25        2.51     18.32 o 
   2 -13   3        3.40        0.00     16.40 o 
   3 -13   3        5.00       25.72     32.15 o 
  -6 -12   3       33.34       33.64     18.97 o 
  -5 -12   3        8.39        8.13     11.39 o 
  -4 -12   3       38.18       37.88     12.14 o 
  -3 -12   3       45.55       32.94     12.02 o 
  -2 -12   3       71.27       98.87     13.52 o 
  -1 -12   3        0.42        0.00     10.54 o 
   0 -12   3        7.98       14.64     15.21 o 
   5 -12   3        0.32        2.43     30.79 o 
   6 -12   3        7.46        0.00     36.04 o 
  -8 -11   3        0.24        5.37     18.53 o 
  -7 -11   3       41.81       25.48     16.47 o 
  -6 -11   3        1.96       11.63     15.46 o 
  -5 -11   3       30.61       15.81      9.79 o 
  -4 -11   3       52.75       61.29     11.81 o 
  -3 -11   3        0.36        7.84      9.42 o 
  -2 -11   3       69.63       56.12     14.26 o 
  -1 -11   3       10.98        7.48      8.68 o 
   0 -11   3        0.09        0.00      9.16 o 
   1 -11   3       19.29        0.35     13.21 o 
   2 -11   3       31.95       34.55     15.08 o 
   3 -11   3        2.76       21.97     13.59 o 
   4 -11   3        8.04        0.00     12.99 o 
   5 -11   3       16.82       16.95     14.95 o 
   7 -11   3       13.13        0.00     43.66 o 
  -9 -10   3        1.26        0.00     16.31 o 
  -8 -10   3       44.43       27.66     16.63 o 
  -7 -10   3        0.17        0.00     14.92 o 
  -6 -10   3       39.99       48.75     16.47 o 
  -5 -10   3       15.96        5.75      9.66 o 
  -4 -10   3      156.11       96.53     14.10 o 
  -3 -10   3      100.12       82.58     16.16 o 
  -2 -10   3       52.71       56.55      9.45 o 
  -1 -10   3       57.52       63.63      9.96 o 
   0 -10   3      105.29      121.61     14.26 o 
   1 -10   3       29.07       32.47     13.66 o 
   2 -10   3       36.54       16.50     12.23 o 
   3 -10   3       42.54       28.64     13.78 o 
   4 -10   3       40.22       22.19     13.18 o 
   5 -10   3       38.71       46.57     14.70 o 
   6 -10   3      170.35      215.93     22.54 o 
   7 -10   3        6.12        7.11     13.40 o 
 -10  -9   3       11.34       10.78     19.76 o 
  -9  -9   3       29.12       31.39     18.21 o 
  -8  -9   3        5.85        3.83     16.22 o 
  -7  -9   3       94.77       80.93     16.69 o 
  -6  -9   3       65.44       53.30      9.78 o 
  -5  -9   3        1.05       14.39      8.31 o 
  -4  -9   3      120.61      130.47     11.44 o 
  -3  -9   3      579.67      492.37     25.64 o 
  -2  -9   3      116.84      151.04     11.40 o 
  -1  -9   3      125.53      155.57     11.38 o 
   0  -9   3        8.79        5.53      7.10 o 
   1  -9   3      592.70      566.37     28.42 o 
   2  -9   3      659.22      743.89     31.96 o 
   3  -9   3       46.32       51.63     12.71 o 
   4  -9   3      297.62      272.20     22.07 o 
   5  -9   3       43.03       66.86     14.38 o 
   6  -9   3        6.98        1.42     11.13 o 
   7  -9   3        1.39        5.00     11.51 o 
 -11  -8   3        4.09       15.33     18.30 o 
 -10  -8   3       39.29       49.70     20.17 o 
  -9  -8   3       72.71       93.99     18.97 o 
  -8  -8   3       15.45       48.43     16.69 o 
  -7  -8   3        3.09        0.00     12.99 o 
  -6  -8   3        8.22       14.87      7.46 o 
  -5  -8   3      354.68      432.08     16.14 o 
  -4  -8   3       42.68       23.75      7.03 o 
  -3  -8   3        5.31        0.00      6.31 o 
  -2  -8   3      414.00      487.06     16.60 o 
  -1  -8   3      131.57      147.39     11.43 o 
   0  -8   3       40.29       55.28      7.63 o 
   1  -8   3        2.65        0.00      8.44 o 
   2  -8   3      242.18      233.82     17.74 o 
   3  -8   3      102.71      102.08     14.67 o 
   4  -8   3        9.27       13.40      9.42 o 
   5  -8   3        6.25        0.00      9.39 o 
   6  -8   3       13.53       20.55     11.22 o 
   7  -8   3        6.24        8.90      7.29 o 
   8  -8   3       35.91       30.79     12.11 o 
   9  -8   3       48.69       25.77     13.53 o 
 -11  -7   3        7.41        0.00     17.70 o 
 -10  -7   3       33.32       53.24     19.41 o 
  -9  -7   3        7.11        0.00     12.99 o 
  -8  -7   3      135.76      133.35     17.58 o 
  -7  -7   3       77.40       53.11     14.29 o 
  -6  -7   3        7.63        5.91     11.07 o 
  -5  -7   3        6.29        2.54      6.23 o 
  -4  -7   3      171.05      176.81     10.79 o 
  -3  -7   3      235.62      203.09     10.95 o 
  -2  -7   3      707.50      625.40     17.03 o 
  -1  -7   3        0.62        0.73      5.14 o 
   0  -7   3       73.03       65.51      6.61 o 
   1  -7   3      325.34      325.58     11.47 o 
   2  -7   3       47.63       45.13      4.98 o 
   3  -7   3      223.57      222.26     23.58 o 
   4  -7   3       25.85       32.18      5.76 o 
   5  -7   3       42.56       29.53     10.27 o 
   6  -7   3      191.92      188.23     17.70 o 
   7  -7   3      232.37      236.56     20.77 o 
   8  -7   3      172.75      144.98     15.11 o 
   9  -7   3       44.68       48.12     13.88 o 
  10  -7   3        0.16        0.00     12.33 o 
 -12  -6   3        2.21        0.00     18.72 o 
 -11  -6   3        2.89        1.77     16.41 o 
 -10  -6   3        4.04        3.38     13.40 o 
  -9  -6   3      227.01      188.99     19.57 o 
  -8  -6   3      299.49      256.05     21.50 o 
  -7  -6   3      185.19      154.97     17.10 o 
  -6  -6   3       48.40       28.62      6.48 o 
  -5  -6   3      126.93      105.90     11.18 o 
  -4  -6   3      625.53      679.33     17.12 o 
  -3  -6   3       11.34       10.58      4.79 o 
  -2  -6   3     2226.02     2093.01     33.31 o 
  -1  -6   3      178.10      159.78     14.72 o 
   0  -6   3     1875.33     1987.27     22.00 o 
   1  -6   3        7.11       13.66      2.77 o 
   2  -6   3     1441.39     1347.36     23.17 o 
   3  -6   3     1596.06     1708.26     27.53 o 
   4  -6   3       74.88      107.34      7.34 o 
   5  -6   3      610.23      595.29     15.92 o 
   6  -6   3      193.10      202.33     11.03 o 
   7  -6   3       26.31       18.66      5.39 o 
   8  -6   3       40.93       34.52     11.35 o 
   9  -6   3       11.05       22.16     12.01 o 
  10  -6   3       15.39       11.41     11.48 o 
 -12  -5   3        4.08       11.25     16.69 o 
 -11  -5   3        2.83        0.00     15.59 o 
 -10  -5   3        1.57        0.19     12.61 o 
  -9  -5   3        9.39       16.09     12.20 o 
  -8  -5   3      119.20      148.59     16.91 o 
  -7  -5   3      812.81      804.75     28.39 o 
  -6  -5   3      266.01      236.48     10.15 o 
  -5  -5   3       85.65      107.09      7.46 o 
  -4  -5   3     3237.98     3506.49     81.27 o 
  -3  -5   3     2045.12     2243.37     34.08 o 
  -2  -5   3     2124.36     2142.32     32.61 o 
  -1  -5   3     2180.61     2093.85     31.17 o 
   0  -5   3     1595.57     1669.70     18.85 o 
   1  -5   3      746.09      678.17     11.19 o 
   2  -5   3      366.06      338.33     10.35 o 
   3  -5   3     2672.49     2909.59     41.46 o 
   4  -5   3       20.47       12.32      6.29 o 
   5  -5   3      442.13      464.20     13.78 o 
   6  -5   3       93.84       95.11      5.86 o 
   7  -5   3       20.60       24.87      5.63 o 
   8  -5   3       37.47       41.29     11.51 o 
   9  -5   3        2.36        0.00      9.80 o 
  10  -5   3       41.59       15.87     11.16 o 
  11  -5   3        0.75        0.00     12.55 o 
 -13  -4   3       26.59       26.87     18.43 o 
 -12  -4   3        5.28        0.00     13.59 o 
 -11  -4   3      157.45      188.26     20.61 o 
 -10  -4   3      123.29      116.78     15.81 o 
  -9  -4   3       30.26        8.31     11.70 o 
  -8  -4   3      343.67      346.72     19.10 o 
  -7  -4   3      176.71      182.23     15.05 o 
  -6  -4   3      234.28      210.87      8.77 o 
  -5  -4   3      190.86      201.02     18.15 o 
  -4  -4   3      108.87      126.63      8.73 o 
  -3  -4   3     1793.73     2050.69     30.52 o 
  -2  -4   3      166.00      162.44     11.08 o 
  -1  -4   3     1596.77     1601.69     24.51 o 
   0  -4   3      120.90      119.16      4.08 o 
   1  -4   3      221.72      221.42      6.71 o 
   2  -4   3      209.65      202.62      7.40 o 
   3  -4   3      500.09      434.52     14.21 o 
   4  -4   3       15.84        6.02      3.99 o 
   5  -4   3       81.16       83.69      4.97 o 
   6  -4   3      310.82      284.93      9.78 o 
   7  -4   3      621.36      577.02     12.16 o 
   8  -4   3      188.78      163.00     15.17 o 
   9  -4   3       57.01       38.38     11.00 o 
  10  -4   3        9.80        2.75     10.50 o 
  11  -4   3        9.85       17.58     13.03 o 
 -13  -3   3        0.31        0.00     16.47 o 
 -12  -3   3       65.59       98.73     16.98 o 
 -11  -3   3        0.59        0.00     13.50 o 
 -10  -3   3       66.70       49.86     14.04 o 
  -9  -3   3      190.87      213.97     17.36 o 
  -8  -3   3      211.18      174.10     14.16 o 
  -7  -3   3      103.92      133.10     11.95 o 
  -6  -3   3        0.16        0.00      3.22 o 
  -5  -3   3      403.15      365.16      9.77 o 
  -4  -3   3      124.53      138.64      6.48 o 
  -3  -3   3     5718.00     5963.19     70.55 o 
  -2  -3   3      139.74      143.23      6.14 o 
  -1  -3   3      191.15      191.73     13.31 o 
   0  -3   3     2410.19     2391.13     26.05 o 
   1  -3   3      674.33      653.19     12.30 o 
   2  -3   3      423.14      366.98     11.13 o 
   3  -3   3     3708.47     3867.43     49.78 o 
   4  -3   3     1873.39     1904.23     22.77 o 
   5  -3   3        0.34        0.00      2.86 o 
   6  -3   3     1136.12     1119.06     34.61 o 
   7  -3   3        7.73        7.59      4.81 o 
   8  -3   3       66.80       41.13     10.97 o 
   9  -3   3       44.88       45.15     12.61 o 
  10  -3   3       28.17       16.76     12.05 o 
  11  -3   3        9.25       30.51     13.82 o 
 -13  -2   3       26.24       16.88     15.30 o 
 -12  -2   3       11.14        0.00     13.88 o 
 -11  -2   3       46.55       43.91     13.88 o 
 -10  -2   3       62.26       73.25     14.07 o 
  -9  -2   3      458.37      409.44     19.63 o 
  -8  -2   3       98.15       74.77     11.25 o 
  -7  -2   3      926.75     1002.91     26.94 o 
  -6  -2   3     1060.93      989.44     25.17 o 
  -5  -2   3     1482.32     1543.22     22.70 o 
  -4  -2   3      791.53      760.15     13.44 o 
  -3  -2   3     2672.53     2715.86     34.46 o 
  -2  -2   3      925.46      979.64     15.25 o 
  -1  -2   3     2392.70     2297.26     44.07 o 
   0  -2   3    21391.37    18582.86    159.98 o 
   1  -2   3        9.78        7.09      2.54 o 
   2  -2   3      269.97      254.07      7.62 o 
   3  -2   3    10253.16    10337.52     92.04 o 
   4  -2   3      143.79      128.37      4.78 o 
   5  -2   3      386.22      364.42      9.58 o 
   6  -2   3      864.86      909.34     15.40 o 
   7  -2   3      431.12      423.67     12.39 o 
   8  -2   3     1006.36     1118.55     35.79 o 
   9  -2   3       47.35       53.18     12.58 o 
  10  -2   3        0.10        6.70     11.54 o 
  11  -2   3       11.30       15.21     14.35 o 
 -13  -1   3       17.98       26.46     15.71 o 
 -12  -1   3      140.82      126.30     17.89 o 
 -11  -1   3       15.47       18.27     11.48 o 
 -10  -1   3      177.23      166.64     15.14 o 
  -9  -1   3      153.33      163.51     14.80 o 
  -8  -1   3      340.51      344.73     17.32 o 
  -7  -1   3     1106.42     1115.74     28.14 o 
  -6  -1   3     2001.24     2047.67     39.58 o 
  -5  -1   3       72.43       73.68      7.43 o 
  -4  -1   3     1914.70     1895.60     25.23 o 
  -3  -1   3      350.86      363.78      7.77 o 
  -2  -1   3      518.22      475.38      8.72 o 
  -1  -1   3      438.32      425.91     12.96 o 
   0  -1   3     3505.97     3553.17     33.56 o 
   1  -1   3        1.04        0.00      2.28 o 
   2  -1   3      514.09      461.11      6.65 o 
   3  -1   3      371.96      393.66      7.41 o 
   4  -1   3      353.91      373.00      7.34 o 
   5  -1   3      627.70      626.35     10.64 o 
   6  -1   3       31.56       29.27      3.90 o 
   7  -1   3       39.21       35.55      5.81 o 
   8  -1   3      414.01      349.94     21.53 o 
   9  -1   3        1.47        4.05     11.35 o 
  10  -1   3        6.27        0.00     10.84 o 
  11  -1   3       23.62       37.81     15.65 o 
  12  -1   3        1.82        0.00     14.32 o 
 -13   0   3        2.03        0.00     14.48 o 
 -12   0   3       54.93       36.04     14.01 o 
 -11   0   3       18.30        4.02     11.51 o 
 -10   0   3       57.19       47.20     12.14 o 
  -9   0   3      489.12      466.06     20.30 o 
  -8   0   3      127.46      110.56     11.38 o 
  -7   0   3        9.24       16.38      7.05 o 
  -6   0   3       60.07       59.35      4.19 o 
  -5   0   3      265.58      288.24      7.55 o 
  -4   0   3      422.59      476.12      9.33 o 
  -3   0   3     2538.72     2691.08     32.97 o 
  -2   0   3     6261.14     6383.82     71.23 o 
  -1   0   3     2073.78     2275.39     34.30 o 
   0   0   3      447.03      434.02      5.95 o 
   1   0   3      630.19      652.97     22.62 o 
   2   0   3      321.30      337.52      5.84 o 
   3   0   3        0.81        0.47      1.85 o 
   4   0   3     2863.41     3169.43     35.55 o 
   5   0   3      330.13      342.41     14.82 o 
   6   0   3       28.41       35.70      4.03 o 
   7   0   3     1164.60     1200.96     21.83 o 
   8   0   3        3.32        0.00      5.82 o 
   9   0   3       63.49       47.14     12.87 o 
  10   0   3        1.91       11.22     12.23 o 
  11   0   3       29.32       11.57     14.16 o 
 -13   1   3        0.18        0.00     13.63 o 
 -12   1   3        1.05        0.00     11.35 o 
 -11   1   3        2.15        3.70     11.41 o 
 -10   1   3       59.66       72.65     12.93 o 
  -9   1   3       51.63       57.79     11.22 o 
  -8   1   3        6.35        3.16      8.12 o 
  -7   1   3       43.77       61.05      4.61 o 
  -6   1   3      370.14      326.75      8.42 o 
  -5   1   3     2378.57     2443.39     31.76 o 
  -4   1   3       21.37       25.42      3.04 o 
  -3   1   3      149.22      176.12      5.31 o 
  -2   1   3    36241.46    31563.38    347.80 o 
  -1   1   3     9637.47     9544.31    166.77 o 
   0   1   3     4128.07     4022.19     49.27 o 
   1   1   3     6589.50     6506.89     58.99 o 
   2   1   3      154.63      129.88      7.41 o 
   3   1   3     4788.04     4960.42     47.42 o 
   4   1   3     2677.63     2727.80     29.18 o 
   5   1   3        9.17       19.01      3.39 o 
   6   1   3      366.53      369.92      9.07 o 
   7   1   3      365.22      376.12     12.79 o 
   8   1   3      529.39      537.53     17.47 o 
   9   1   3      167.92      143.81     18.02 o 
  10   1   3       55.38       67.47     15.21 o 
  11   1   3        2.57       18.75     15.30 o 
 -13   2   3        2.03        7.65     14.42 o 
 -12   2   3       35.16       51.82     14.45 o 
 -11   2   3       93.08      116.78     14.42 o 
 -10   2   3        6.30        1.74     10.34 o 
  -9   2   3      871.03      892.98     27.09 o 
  -8   2   3     2059.12     2119.98     43.79 o 
  -7   2   3      384.54      346.45      9.49 o 
  -6   2   3     1669.52     1686.30     24.93 o 
  -5   2   3     4385.22     4876.02     58.26 o 
  -4   2   3     1231.17     1201.70     23.51 o 
  -3   2   3     5464.82     5503.68     99.97 o 
  -2   2   3     6721.16     6550.76    117.70 o 
  -1   2   3     4376.52     4403.21     81.88 o 
   0   2   3     8951.09     8725.92    110.81 o 
   1   2   3     3665.96     3764.30     36.48 o 
   2   2   3     4326.36     4596.65     44.27 o 
   3   2   3     3419.65     3613.82     36.69 o 
   4   2   3      173.11      165.94      6.08 o 
   5   2   3      400.28      404.73      9.29 o 
   6   2   3      489.95      480.45     30.92 o 
   7   2   3      224.81      221.17     11.45 o 
   8   2   3      295.97      306.04     13.89 o 
   9   2   3       30.05       11.22     11.51 o 
  10   2   3        6.48       10.97     12.77 o 
  11   2   3       19.33       20.96     14.48 o 
 -13   3   3       26.27       50.20     16.19 o 
 -12   3   3       62.68       45.65     15.43 o 
 -11   3   3        6.40        6.23     10.31 o 
 -10   3   3       58.48       49.60     11.00 o 
  -9   3   3      141.48      134.93     13.97 o 
  -8   3   3      409.98      432.58     18.91 o 
  -7   3   3      109.26       92.11      6.20 o 
  -6   3   3      311.31      319.24     11.05 o 
  -5   3   3        4.02        2.46      3.10 o 
  -4   3   3     1828.14     1819.13     39.45 o 
  -3   3   3     2078.02     2224.37     46.28 o 
  -2   3   3     6064.97     6310.45    115.24 o 
  -1   3   3      589.63      609.37     18.30 o 
   0   3   3       14.99       24.56      3.50 o 
   1   3   3       63.41       61.40      3.53 o 
   2   3   3      487.54      596.04     10.21 o 
   3   3   3     1743.51     1883.22     32.91 o 
   4   3   3      255.91      262.75      7.67 o 
   5   3   3        0.79        1.33      3.55 o 
   6   3   3       43.86       54.47      5.33 o 
   7   3   3      850.88      868.58     20.41 o 
   8   3   3        9.09        7.97     14.95 o 
   9   3   3       43.54       60.61     13.88 o 
  10   3   3       13.63        5.00     13.09 o 
  11   3   3       32.04       30.26     15.40 o 
 -13   4   3       48.80       29.05     15.68 o 
 -12   4   3       15.65       19.54     13.37 o 
 -11   4   3        0.21        3.60     11.92 o 
 -10   4   3       23.52        2.81     10.81 o 
  -9   4   3        1.93       16.00     10.12 o 
  -8   4   3      814.22      848.19     26.21 o 
  -7   4   3       41.64       33.51      5.40 o 
  -6   4   3      112.12      102.34      6.79 o 
  -5   4   3       93.04      106.79      9.14 o 
  -4   4   3      445.47      397.36     15.43 o 
  -3   4   3      227.74      262.97     13.50 o 
  -2   4   3      383.26      385.16     15.81 o 
  -1   4   3      982.29      737.00     22.16 o 
   0   4   3      984.62      957.57     26.21 o 
   1   4   3      447.45      433.65     12.02 o 
   2   4   3     3009.05     3073.84     33.18 o 
   3   4   3       83.89       83.22      5.24 o 
   4   4   3      651.71      635.90     12.57 o 
   5   4   3     1881.75     1952.99     25.43 o 
   6   4   3      154.02      161.81      9.96 o 
   7   4   3       86.69       98.63     10.94 o 
   8   4   3      764.06      740.98     20.75 o 
   9   4   3       39.39       49.22     14.70 o 
  10   4   3       57.17       45.71     15.05 o 
  11   4   3       53.83       51.15     17.89 o 
 -13   5   3        2.20        0.00     14.04 o 
 -12   5   3       81.49       84.63     16.79 o 
 -11   5   3       80.09      124.12     15.49 o 
 -10   5   3       22.06       19.35     10.46 o 
  -9   5   3      154.28      178.50     15.74 o 
  -8   5   3     1100.03     1142.80     25.20 o 
  -7   5   3       24.77       30.36      5.75 o 
  -6   5   3      112.76       86.91      9.61 o 
  -5   5   3      736.43      707.03     23.77 o 
  -4   5   3     1870.96     1861.72     44.58 o 
  -3   5   3     4045.74     4446.14     88.52 o 
  -2   5   3      836.22      726.53     23.87 o 
  -1   5   3     1596.62     1540.67     38.76 o 
   0   5   3      224.59      206.89     13.40 o 
   1   5   3     1727.12     1684.81     21.19 o 
   2   5   3     3684.94     3896.90     45.74 o 
   3   5   3      152.24      158.63      7.12 o 
   4   5   3     1369.99     1452.33     21.07 o 
   5   5   3        8.46        9.24      4.74 o 
   6   5   3      481.66      495.09     16.30 o 
   7   5   3      896.86      864.36     21.94 o 
   8   5   3       43.74       39.20      9.15 o 
   9   5   3      115.73       85.14     16.28 o 
  10   5   3        3.69        0.00     13.69 o 
 -12   6   3        0.29        0.00     13.94 o 
 -11   6   3       44.63       41.32     13.12 o 
 -10   6   3        6.04        0.00     10.84 o 
  -9   6   3      346.83      332.17     20.26 o 
  -8   6   3       59.53       69.66      7.91 o 
  -7   6   3       75.06       74.55     11.10 o 
  -6   6   3      729.25      777.24     27.09 o 
  -5   6   3      848.98      852.42     28.23 o 
  -4   6   3       21.80       10.65      6.92 o 
  -3   6   3     1416.11     1441.12     38.92 o 
  -2   6   3     1381.64     1428.57     38.63 o 
  -1   6   3      152.70      146.66     12.14 o 
   0   6   3     2008.00     2220.99     52.95 o 
   1   6   3      183.06      201.98      9.27 o 
   2   6   3        1.73        5.51      3.68 o 
   3   6   3      722.96      742.40     14.38 o 
   4   6   3       21.59       18.61      4.80 o 
   5   6   3       90.18       85.69      6.87 o 
   6   6   3       14.79       13.02      7.34 o 
   7   6   3        5.86        1.81      7.90 o 
   8   6   3        1.05        0.00     12.65 o 
   9   6   3        0.01        0.00     12.42 o 
  10   6   3       54.37       60.54     17.64 o 
 -12   7   3       12.96        9.29     15.43 o 
 -11   7   3        1.05        1.17     14.01 o 
 -10   7   3       21.45       14.83     12.96 o 
  -9   7   3       73.90       86.50     13.88 o 
  -8   7   3      302.26      281.88     18.62 o 
  -7   7   3      224.00      228.64     17.07 o 
  -6   7   3       48.63       53.87     11.07 o 
  -5   7   3       20.20       14.45      8.60 o 
  -4   7   3       20.63       26.68      8.54 o 
  -3   7   3        4.05        0.00      6.70 o 
  -2   7   3        7.54        0.00      6.64 o 
  -1   7   3        2.49        0.00      6.58 o 
   0   7   3      397.20      349.25     19.38 o 
   1   7   3      236.07      230.27     21.40 o 
   2   7   3       41.62       54.54      5.57 o 
   3   7   3      541.59      482.66     27.30 o 
   4   7   3      150.21      153.58      8.94 o 
   5   7   3        6.42        2.76      5.34 o 
   6   7   3      202.06      229.74     13.21 o 
   7   7   3       15.33       21.12      8.79 o 
   8   7   3       48.46       50.21     10.43 o 
 -11   8   3       13.78        4.87     15.49 o 
 -10   8   3        0.09        0.00     14.10 o 
  -9   8   3       15.25       14.35     13.82 o 
  -8   8   3      271.15      261.89     20.99 o 
  -7   8   3       18.65       17.89     10.50 o 
  -6   8   3        2.24        1.30      9.61 o 
  -5   8   3        2.18        0.00      9.26 o 
  -4   8   3      424.37      353.67     20.39 o 
  -3   8   3      787.50      692.30     28.20 o 
  -2   8   3       70.96       81.79     12.99 o 
  -1   8   3       67.49       46.13     10.59 o 
   0   8   3      174.65      131.14     14.35 o 
   1   8   3      136.44      121.06      9.49 o 
   2   8   3      846.48      834.14     20.77 o 
   3   8   3      634.31      659.76     14.93 o 
   4   8   3       67.89       64.62      6.93 o 
   5   8   3      590.97      564.76     18.18 o 
   6   8   3       95.52      123.64     16.31 o 
   7   8   3      127.91      134.84     17.07 o 
   8   8   3      264.15      307.04     23.46 o 
 -10   9   3       19.45        9.86     16.91 o 
  -8   9   3        3.19        0.00     10.91 o 
  -7   9   3      108.16       97.85     15.81 o 
  -6   9   3        0.07        0.66     10.62 o 
  -5   9   3      140.54      152.07     17.32 o 
  -4   9   3       97.22       91.49     14.64 o 
  -3   9   3        0.00        2.66     10.27 o 
  -2   9   3      521.48      541.62     26.65 o 
  -1   9   3      743.82      684.20     29.69 o 
   0   9   3       16.02       14.19     11.76 o 
   1   9   3      589.66      610.09     19.00 o 
   2   9   3        8.80        8.34      6.74 o 
   3   9   3      104.95       94.46     10.34 o 
   4   9   3       21.42       26.88      8.52 o 
   5   9   3       11.89       12.44      8.39 o 
   6   9   3      122.21      115.52     17.42 o 
   7   9   3       61.83       70.66     17.04 o 
   8   9   3        0.08        4.77     15.17 o 
  -8  10   3       48.36       58.49     15.78 o 
  -7  10   3       15.23        9.07     12.58 o 
  -6  10   3        1.74       25.61     13.28 o 
  -5  10   3      110.08      121.21     17.83 o 
  -4  10   3        1.30        4.27     10.62 o 
  -3  10   3        2.18        7.52     11.70 o 
  -2  10   3       28.51       37.21     13.69 o 
  -1  10   3       24.20       12.84     12.01 o 
   0  10   3        5.96       16.85     12.71 o 
   1  10   3       11.30       16.10      8.33 o 
   2  10   3      327.57      358.26     17.69 o 
   3  10   3      103.44      126.94     20.15 o 
   4  10   3        0.96        2.97      8.57 o 
   5  10   3       13.30       19.51     14.48 o 
   6  10   3        2.66        2.85     14.38 o 
   7  10   3       80.82      100.79     20.52 o 
  -8  11   3        4.59        0.00     13.40 o 
  -7  11   3       31.34       21.37     14.64 o 
  -6  11   3        0.59        8.50     13.50 o 
  -5  11   3       24.25       33.07     13.82 o 
  -4  11   3       53.26       51.82     14.73 o 
  -3  11   3       11.41       14.89     12.68 o 
  -2  11   3       78.17       69.62     16.47 o 
  -1  11   3        8.26        7.81     13.12 o 
   0  11   3       14.01        9.07     13.88 o 
   1  11   3       42.19       50.36     16.41 o 
   2  11   3       57.55       49.89     11.25 o 
   3  11   3       21.68       40.29     10.55 o 
   4  11   3      175.98      193.24     15.04 o 
   5  11   3       11.55       16.53     16.00 o 
   6  11   3       29.18       24.56     17.20 o 
  -7  12   3        9.95       22.92     16.00 o 
  -6  12   3        0.28        0.00     14.32 o 
  -5  12   3       12.02       28.64     16.38 o 
  -4  12   3       32.54       35.03     16.47 o 
  -3  12   3       57.12       53.93     17.39 o 
  -2  12   3       38.66        5.79     15.05 o 
  -1  12   3       19.62       34.37     15.43 o 
   0  12   3       33.44       38.63     16.76 o 
   1  12   3       93.58       99.30     19.06 o 
   2  12   3       55.02       70.36     12.55 o 
   3  12   3       36.99       63.48     12.56 o 
   4  12   3       27.36       31.81     12.02 o 
  -5  13   3       19.38        0.00     16.03 o 
  -4  13   3        0.31        0.00     15.52 o 
  -3  13   3        0.68        1.45     15.78 o 
  -2  13   3        9.43       16.16     16.79 o 
  -1  13   3       19.50       45.11     18.78 o 
   0  13   3        0.55        4.30     15.46 o 
   1  13   3        6.68        0.00     16.57 o 
   2  13   3       65.16       67.15     19.00 o 
  -4 -13   4       26.11       34.84     12.86 o 
  -3 -13   4        1.69        0.00     11.62 o 
  -2 -13   4       22.14       37.15     14.00 o 
  -1 -13   4        1.51        8.43     13.34 o 
  -6 -12   4        1.81        0.00     15.36 o 
  -5 -12   4        2.82        0.00     11.80 o 
  -4 -12   4        0.08        2.35     10.47 o 
  -3 -12   4        4.22        0.00     16.47 o 
  -2 -12   4        2.13        3.47     10.29 o 
  -1 -12   4        4.52       15.40     11.42 o 
   0 -12   4        0.59        0.00     12.80 o 
   1 -12   4        1.42        6.26     15.30 o 
   2 -12   4        0.10        5.03     14.04 o 
   3 -12   4        6.19       22.04     16.66 o 
   4 -12   4        0.08        0.00     14.16 o 
   5 -12   4        2.49        0.00     15.49 o 
  -8 -11   4       15.67        0.00     17.70 o 
  -7 -11   4        4.00        1.30     17.14 o 
  -6 -11   4        0.14        0.00     15.33 o 
  -5 -11   4       65.58       55.32     19.26 o 
  -4 -11   4       54.54       51.44     17.48 o 
  -3 -11   4       87.26       49.60     11.53 o 
  -2 -11   4        4.19        8.92      9.85 o 
  -1 -11   4        1.65       10.73      9.53 o 
   0 -11   4        0.73       18.67     23.73 o 
   1 -11   4       64.14       67.05     15.93 o 
   2 -11   4       78.30       81.19     17.48 o 
   3 -11   4       27.45       48.50     16.57 o 
   4 -11   4       10.58       15.33     13.94 o 
   5 -11   4        3.37        0.00     13.12 o 
   6 -11   4        3.20        4.36     14.48 o 
  -9 -10   4        1.67        0.00     19.25 o 
  -8 -10   4        4.20       14.80     17.29 o 
  -7 -10   4        6.66        0.00     15.05 o 
  -6 -10   4        0.37        0.00     12.99 o 
  -5 -10   4        0.05        1.59      8.78 o 
  -4 -10   4        6.80       20.38      8.76 o 
  -3 -10   4      113.27      107.03     11.46 o 
  -2 -10   4       14.37        9.46      8.16 o 
  -1 -10   4      180.94      207.65     13.44 o 
   0 -10   4      339.05      364.59     16.64 o 
   1 -10   4       34.97       34.37     12.77 o 
   2 -10   4       36.43       62.98     14.54 o 
   3 -10   4        1.56        6.83     11.54 o 
   4 -10   4        1.54        0.00     11.70 o 
   5 -10   4       21.59       17.77     13.69 o 
   6 -10   4        5.51        1.17     12.96 o 
   7 -10   4        6.21        2.78     13.66 o 
 -10  -9   4       30.31       52.35     20.17 o 
  -9  -9   4        9.18       16.28     18.46 o 
  -8  -9   4       35.31       73.69     19.47 o 
  -7  -9   4        6.83        6.92     14.32 o 
  -6  -9   4        7.86       12.29     12.69 o 
  -5  -9   4      178.07      210.05     18.59 o 
  -4  -9   4       11.98       20.07     13.23 o 
  -3  -9   4        1.32        3.24      7.75 o 
  -2  -9   4       10.81        4.12      7.30 o 
  -1  -9   4        5.47        5.08     13.94 o 
   0  -9   4      271.35      283.20     13.88 o 
   1  -9   4        1.72        0.00      9.10 o 
   2  -9   4       97.03      111.38     15.14 o 
   3  -9   4        8.66       17.36     11.63 o 
   4  -9   4       74.68       82.01     15.46 o 
   5  -9   4       53.45       55.04     14.73 o 
   6  -9   4      111.54      100.06     17.14 o 
   7  -9   4        5.31       12.17     13.25 o 
 -11  -8   4        2.70       25.13     20.74 o 
 -10  -8   4       12.31       30.76     17.32 o 
  -9  -8   4       55.13       72.33     19.82 o 
  -8  -8   4       10.59       18.75     14.16 o 
  -7  -8   4       20.84        9.83     13.88 o 
  -6  -8   4       56.69       77.37     10.05 o 
  -5  -8   4        1.02        4.16      7.43 o 
  -4  -8   4       19.78       13.75      7.33 o 
  -3  -8   4       14.52        6.79      6.71 o 
  -2  -8   4      328.33      239.87     20.03 o 
  -1  -8   4       79.18       84.01     17.31 o 
   0  -8   4       55.98       31.67      6.78 o 
   1  -8   4      115.39      124.37     15.02 o 
   2  -8   4        6.39       13.56      9.14 o 
   3  -8   4      679.45      592.77     27.19 o 
   4  -8   4       32.32       19.85     10.09 o 
   5  -8   4        1.01        2.15      9.74 o 
   6  -8   4        0.91        1.52     10.18 o 
   7  -8   4        2.04        9.96      7.87 o 
   8  -8   4       48.72       34.52     12.77 o 
   9  -8   4       40.04       41.73     14.73 o 
 -11  -7   4        8.76        4.33     17.96 o 
 -10  -7   4       17.47       16.95     17.32 o 
  -9  -7   4       19.49        1.45     13.21 o 
  -8  -7   4       31.50       33.70     15.24 o 
  -7  -7   4       38.21       51.25     14.86 o 
  -6  -7   4      152.38      122.17     10.52 o 
  -5  -7   4      251.70      202.04     11.64 o 
  -4  -7   4      132.12      122.63      9.45 o 
  -3  -7   4      436.47      346.57     22.95 o 
  -2  -7   4       34.57       48.51      6.85 o 
  -1  -7   4      171.36      172.30     17.17 o 
   0  -7   4      390.02      383.46     25.61 o 
   3  -7   4      594.58      605.36     15.49 o 
   4  -7   4       23.21        8.06      5.47 o 
   5  -7   4      215.87      199.99     10.86 o 
   6  -7   4      202.96      221.87     13.70 o 
   7  -7   4       23.03       35.77      8.24 o 
   8  -7   4        9.85        5.28     11.00 o 
   9  -7   4       50.87       69.99     15.33 o 
 -12  -6   4        0.50        1.14     16.09 o 
 -11  -6   4        1.39        0.06     16.38 o 
 -10  -6   4       19.14       21.09     16.00 o 
  -9  -6   4       27.10       36.48     13.91 o 
  -8  -6   4        9.73        0.95     12.93 o 
  -7  -6   4      263.82      269.20     19.54 o 
  -6  -6   4      219.59      149.74     10.03 o 
  -5  -6   4      192.40      207.30     10.68 o 
  -4  -6   4      350.87      379.57     13.13 o 
  -3  -6   4      655.48      666.12     17.37 o 
  -2  -6   4     2981.49     3107.36     44.72 o 
  -1  -6   4     1631.54     1721.36     28.74 o 
   0  -6   4      732.64      818.17     12.12 o 
   1  -6   4      128.33      123.23      5.27 o 
   2  -6   4      370.60      380.23     15.22 o 
   3  -6   4        8.23       14.78      4.80 o 
   4  -6   4        9.78        7.98      4.96 o 
   5  -6   4      245.38      238.40     11.35 o 
   6  -6   4        6.08        5.77      5.70 o 
   7  -6   4        2.24        3.31      6.42 o 
   8  -6   4       13.43        7.37     10.78 o 
   9  -6   4       17.73       16.85     12.61 o 
  10  -6   4        0.01        0.00     12.90 o 
 -12  -5   4       26.90        0.00     16.57 o 
 -11  -5   4       47.15       59.85     18.12 o 
 -10  -5   4      132.01      130.09     17.55 o 
  -9  -5   4      443.88      335.59     21.69 o 
  -8  -5   4      415.86      509.44     25.45 o 
  -7  -5   4      255.95      227.06     16.76 o 
  -6  -5   4      112.43      135.23      9.41 o 
  -5  -5   4      294.14      339.63     34.33 o 
  -4  -5   4     1422.98     1721.71     29.04 o 
  -3  -5   4     1164.51     1191.53     22.63 o 
  -2  -5   4     1358.04     1553.80     56.72 o 
  -1  -5   4        5.81        5.26      4.11 o 
   0  -5   4      149.77      152.98      8.60 o 
   1  -5   4      515.51      576.80      9.76 o 
   2  -5   4       76.38       92.89      6.25 o 
   3  -5   4       22.30       31.85     14.31 o 
   4  -5   4      103.88      109.33      7.77 o 
   5  -5   4        0.25        0.00      4.80 o 
   6  -5   4        8.88        5.12      7.51 o 
   7  -5   4       83.13       64.58      8.35 o 
   8  -5   4        3.34        0.00      9.96 o 
   9  -5   4        3.25        2.12     11.54 o 
  10  -5   4       20.03        5.69     11.54 o 
 -13  -4   4        0.10        9.55     15.65 o 
 -12  -4   4       10.69        0.00     13.97 o 
 -11  -4   4        3.17        2.21     14.04 o 
 -10  -4   4       27.28       11.22     13.28 o 
  -9  -4   4      921.02     1003.10     32.94 o 
  -8  -4   4       65.92      115.74     13.37 o 
  -7  -4   4       89.96       80.33     11.29 o 
  -6  -4   4      100.32      125.57     14.57 o 
  -5  -4   4        5.41        0.00      3.99 o 
  -4  -4   4      544.15      514.78     12.92 o 
  -3  -4   4      713.07      690.75     17.64 o 
  -2  -4   4     2004.26     2046.96     30.64 o 
  -1  -4   4        6.74        4.73      3.35 o 
   0  -4   4      630.45      556.99      9.26 o 
   1  -4   4     3348.60     3400.42     44.09 o 
   2  -4   4       88.60      111.54      6.58 o 
   3  -4   4      331.82      307.85     10.51 o 
   4  -4   4      196.20      195.91      9.39 o 
   5  -4   4        1.77        0.00      3.73 o 
   6  -4   4      273.75      251.31     11.71 o 
   7  -4   4        7.31        7.43      6.06 o 
   8  -4   4       68.37       43.91     11.48 o 
   9  -4   4       70.87       75.05     15.14 o 
  10  -4   4       45.59       41.07     13.91 o 
  11  -4   4        1.57        0.00     13.66 o 
 -13  -3   4        0.12        8.12     14.51 o 
 -12  -3   4        0.59        0.00     13.72 o 
 -11  -3   4       27.38       14.57     14.23 o 
 -10  -3   4      182.46      174.32     17.93 o 
  -9  -3   4      144.50      156.08     14.99 o 
  -8  -3   4      142.09      127.41     13.56 o 
  -7  -3   4        7.29        2.28      7.94 o 
  -6  -3   4     1620.18     1677.19     26.36 o 
  -5  -3   4      416.93      361.99     17.07 o 
  -4  -3   4       95.80       99.64      7.10 o 
  -3  -3   4     1525.74     1417.22     22.27 o 
  -2  -3   4      895.06      804.82     15.19 o 
  -1  -3   4     1023.94     1005.59     13.03 o 
   0  -3   4     2482.73     2451.78     27.87 o 
   1  -3   4       68.28       61.05      8.98 o 
   2  -3   4      413.98      341.76     10.01 o 
   3  -3   4     1074.21     1087.28     23.21 o 
   4  -3   4     1028.83     1026.90     14.25 o 
   5  -3   4      691.81      662.71     11.54 o 
   6  -3   4      466.92      506.48     15.45 o 
   7  -3   4     1040.57     1132.28     35.19 o 
   8  -3   4        8.50       11.95      9.90 o 
   9  -3   4       33.52       37.18     13.34 o 
  10  -3   4       18.03       21.24     13.31 o 
  11  -3   4        0.92        6.39     13.21 o 
 -13  -2   4       47.52       54.09     17.10 o 
 -12  -2   4       11.85       11.51     14.35 o 
 -11  -2   4      115.26       81.57     14.51 o 
 -10  -2   4      165.94      155.76     16.38 o 
  -9  -2   4      459.33      430.56     21.12 o 
  -8  -2   4      186.17      161.99     13.25 o 
  -7  -2   4      445.53      507.19     19.47 o 
  -6  -2   4      979.99      932.11     16.78 o 
  -5  -2   4      146.33      166.35      6.88 o 
  -4  -2   4     3603.15     3818.72     47.32 o 
  -3  -2   4     2658.68     2753.05     35.41 o 
  -2  -2   4      945.08     1004.17     15.97 o 
  -1  -2   4     3940.34     3886.06     37.27 o 
   0  -2   4     3203.17     3278.67     31.95 o 
   1  -2   4      472.14      500.80     11.57 o 
   2  -2   4     4064.31     4327.13     54.91 o 
   3  -2   4      675.91      661.10      9.73 o 
   4  -2   4       10.41       10.48      2.84 o 
   5  -2   4       10.74       11.74      3.43 o 
   6  -2   4        4.59       13.33      5.30 o 
   7  -2   4     1308.20     1334.89     38.98 o 
   8  -2   4      243.04      251.37     20.26 o 
   9  -2   4        2.54        0.00     11.95 o 
  10  -2   4       13.19       12.46     14.04 o 
  11  -2   4        3.52        8.28     14.99 o 
 -13  -1   4       18.11        0.00     14.83 o 
 -12  -1   4       20.30       30.51     15.08 o 
 -11  -1   4        3.04       14.83     12.49 o 
 -10  -1   4      149.60      166.58     16.12 o 
  -9  -1   4       57.01       34.90     11.03 o 
  -8  -1   4        4.03        0.00      8.16 o 
  -7  -1   4      217.58      223.10     13.72 o 
  -6  -1   4       65.20       65.63      4.84 o 
  -5  -1   4      374.45      334.10      8.85 o 
  -4  -1   4      312.61      290.59      7.85 o 
  -3  -1   4      417.58      421.22     10.83 o 
  -2  -1   4        9.69       10.46      2.61 o 
  -1  -1   4       12.78        9.09      1.84 o 
   0  -1   4      125.37      135.53      3.93 o 
   1  -1   4        6.99       12.82      3.40 o 
   2  -1   4     1299.42     1406.37     22.84 o 
   3  -1   4      338.77      371.86     10.79 o 
   4  -1   4        4.20        4.75      2.59 o 
   5  -1   4      789.43      733.67     12.08 o 
   6  -1   4      150.25      161.51      9.57 o 
   7  -1   4        3.44        6.10      9.48 o 
   8  -1   4      421.89      430.15     24.06 o 
   9  -1   4        5.11       10.97     11.82 o 
  10  -1   4      161.57      183.90     20.36 o 
  11  -1   4       16.75       15.36     16.09 o 
 -13   0   4        6.23        1.42     14.38 o 
 -12   0   4        4.74        0.00     12.84 o 
 -11   0   4        0.01        7.78     11.63 o 
 -10   0   4       29.50       21.21     11.41 o 
  -9   0   4      220.87      197.62     15.33 o 
  -8   0   4       11.50        0.00      7.71 o 
  -7   0   4      105.66      120.11      6.30 o 
  -6   0   4        4.08        0.00      3.24 o 
  -5   0   4      650.62      688.19     19.05 o 
  -4   0   4       70.41       77.20      9.47 o 
  -3   0   4      195.56      192.60      6.43 o 
  -2   0   4     3279.54     3362.55     40.22 o 
  -1   0   4     3075.36     3301.99     38.72 o 
   0   0   4     3375.02     3607.78     49.63 o 
   1   0   4     8741.69     8637.15    151.80 o 
   2   0   4     2193.06     2193.01     24.57 o 
   3   0   4      314.24      279.11      6.25 o 
   4   0   4     2335.60     2363.94     26.17 o 
   5   0   4      271.85      298.00     11.05 o 
   6   0   4      361.75      361.31     12.67 o 
   7   0   4       98.38       93.04     13.40 o 
   8   0   4       87.53       78.78     14.32 o 
   9   0   4       23.22       18.37     12.71 o 
  10   0   4       80.05       84.44     17.20 o 
  11   0   4        5.23        0.00     13.85 o 
 -13   1   4        4.99       15.40     13.21 o 
 -12   1   4        1.27        0.00     12.71 o 
 -11   1   4       11.71        1.01     11.54 o 
 -10   1   4      319.83      319.05     18.43 o 
  -9   1   4      242.54      240.49     16.98 o 
  -8   1   4     1943.94     2101.39     44.20 o 
  -7   1   4      345.59      397.07     10.63 o 
  -6   1   4     1393.78     1424.51     33.16 o 
  -5   1   4     1206.59     1365.15     20.97 o 
  -4   1   4      398.87      443.56      9.97 o 
  -3   1   4    16759.88    17459.12    189.58 o 
  -2   1   4     5825.92     6251.53     71.06 o 
  -1   1   4      473.68      513.74     16.22 o 
   0   1   4     1943.91     1917.39     41.23 o 
   1   1   4     2085.89     2008.75     29.78 o 
   2   1   4      400.40      450.61      7.50 o 
   3   1   4     1142.68     1045.40     30.25 o 
   4   1   4     1668.25     1716.20     21.18 o 
   5   1   4      114.13      133.73      6.71 o 
   6   1   4      174.40      185.49     10.01 o 
   7   1   4      534.42      496.79     25.17 o 
   8   1   4       35.85       44.04     13.56 o 
   9   1   4       44.37       41.00     13.66 o 
  10   1   4        0.02        0.00     13.66 o 
  11   1   4        3.21        1.36     14.26 o 
 -13   2   4        2.27        0.35     13.66 o 
 -12   2   4       90.57       96.52     16.57 o 
 -11   2   4        1.27        8.19     12.01 o 
 -10   2   4       32.07       27.76     10.27 o 
  -9   2   4      447.08      453.19     20.87 o 
  -8   2   4        8.73        7.37      7.52 o 
  -7   2   4      667.20      628.27     13.91 o 
  -6   2   4     1967.05     1916.70     72.24 o 
  -5   2   4     1766.40     1890.09     27.11 o 
  -4   2   4     2832.14     2885.36     37.23 o 
  -3   2   4     2945.90     3165.00     62.57 o 
  -2   2   4       35.43       38.19      5.79 o 
  -1   2   4      704.18      657.96     19.35 o 
   0   2   4      230.40      228.24      8.16 o 
   1   2   4      494.74      546.78      9.31 o 
   2   2   4        3.46        1.66      2.40 o 
   3   2   4     1277.38     1379.81     23.69 o 
   4   2   4        8.42       15.98      3.67 o 
   5   2   4      101.14      102.06      8.06 o 
   6   2   4        8.36        7.32      4.29 o 
   7   2   4      502.35      451.30     23.46 o 
   8   2   4      268.43      210.90     18.87 o 
   9   2   4       31.11       21.97     12.93 o 
  10   2   4       27.02       40.85     15.02 o 
  11   2   4        0.11        3.19     14.80 o 
 -13   3   4        6.48        2.85     14.76 o 
 -12   3   4       41.15       61.77     15.65 o 
 -11   3   4       64.77       42.71     13.21 o 
 -10   3   4        0.47        1.33     10.65 o 
  -9   3   4       38.80       17.93      9.58 o 
  -8   3   4       31.47       29.94      8.95 o 
  -7   3   4      230.51      182.84     21.51 o 
  -6   3   4      156.75      162.73      7.61 o 
  -5   3   4      463.99      491.69     11.76 o 
  -4   3   4       29.45       12.61      5.22 o 
  -3   3   4     1268.41     1401.88     33.57 o 
  -2   3   4        1.06        6.77      4.43 o 
  -1   3   4      263.59      261.04     12.74 o 
   0   3   4      632.55      605.34     13.89 o 
   1   3   4     1641.47     1730.96     20.48 o 
   2   3   4     7692.57     7979.39     99.59 o 
   3   3   4      204.39      170.55      6.36 o 
   4   3   4      270.76      247.04     14.13 o 
   5   3   4     1369.42     1367.08     32.82 o 
   6   3   4       10.13        7.60      6.12 o 
   7   3   4      886.37      826.82     31.36 o 
   8   3   4      272.63      254.81     21.43 o 
   9   3   4      163.51      167.05     20.20 o 
  10   3   4        4.84        8.88     14.10 o 
  11   3   4       11.42        0.00     16.63 o 
 -13   4   4        0.18        7.49     15.24 o 
 -12   4   4        0.40        0.00     12.99 o 
 -11   4   4        1.54        0.00     12.14 o 
 -10   4   4        6.37        0.00     10.40 o 
  -9   4   4      220.77      232.68     17.48 o 
  -8   4   4       48.08       42.49     10.34 o 
  -7   4   4     1109.58     1172.03     22.10 o 
  -6   4   4       69.92       75.53      6.26 o 
  -5   4   4      599.17      588.85     20.36 o 
  -4   4   4     1420.12     1416.40     35.44 o 
  -3   4   4        2.62        1.64      5.25 o 
  -2   4   4     5078.89     5205.90    100.00 o 
  -1   4   4     2298.01     2240.02     49.79 o 
   0   4   4      245.46      204.83     12.42 o 
   1   4   4     2913.64     2922.51     42.64 o 
   2   4   4      233.14      195.69      7.44 o 
   3   4   4       40.99       52.54      4.78 o 
   4   4   4     1925.86     1924.60     27.11 o 
   5   4   4      238.87      232.05      9.07 o 
   6   4   4       17.42       15.12      7.04 o 
   7   4   4      844.99      836.84     32.40 o 
   8   4   4        0.97        0.70     11.16 o 
   9   4   4      129.61      152.73     19.79 o 
  10   4   4       41.10       30.13     16.69 o 
 -13   5   4       12.73       19.85     15.84 o 
 -12   5   4       12.09       15.21     12.96 o 
 -11   5   4       35.74       45.02     14.42 o 
 -10   5   4        1.41        0.60     10.24 o 
  -9   5   4      258.44      226.20     16.50 o 
  -8   5   4      383.92      405.38     16.76 o 
  -7   5   4      192.36      206.06     13.45 o 
  -6   5   4      424.12      427.90     18.59 o 
  -5   5   4     1481.25     1508.74     38.82 o 
  -4   5   4      964.22     1059.78     30.44 o 
  -3   5   4      239.51      212.10     13.75 o 
  -2   5   4     4661.45     4597.83     91.46 o 
  -1   5   4      126.72      109.54     10.62 o 
   0   5   4      624.33      624.36     22.19 o 
   1   5   4      842.44      908.52     16.46 o 
   2   5   4        4.02        5.41      3.57 o 
   3   5   4      489.98      503.81     18.57 o 
   4   5   4      356.40      352.55     10.49 o 
   5   5   4       76.22       75.97      8.49 o 
   6   5   4      179.59      190.79     11.49 o 
   7   5   4       79.17      100.50     15.90 o 
   8   5   4       18.30        7.33     12.55 o 
   9   5   4       44.34       56.62     15.17 o 
  10   5   4        7.74        1.26     15.30 o 
 -12   6   4       47.10       57.95     16.25 o 
 -11   6   4       73.16      102.30     16.85 o 
 -10   6   4        0.01        0.00     11.54 o 
  -9   6   4       21.08       31.87     12.11 o 
  -8   6   4      160.59      171.12     10.86 o 
  -7   6   4       43.32       48.43     10.40 o 
  -6   6   4        2.89        0.00      7.78 o 
  -5   6   4      252.64      275.68     16.50 o 
  -4   6   4      152.43      151.62     13.31 o 
  -3   6   4       89.77      118.36     12.33 o 
  -2   6   4       27.74       25.20      7.90 o 
  -1   6   4       19.74       26.40      8.00 o 
   0   6   4      270.93      317.22     17.48 o 
   1   6   4      273.03      257.05      8.62 o 
   2   6   4       13.42       21.32      4.52 o 
   3   6   4      171.94      152.16      7.73 o 
   4   6   4       37.88       32.06      8.78 o 
   5   6   4       13.03        8.77      5.64 o 
   6   6   4      211.39      219.18     12.96 o 
   7   6   4      126.76      150.80     18.34 o 
   8   6   4      115.85      109.20     18.30 o 
   9   6   4       12.19        6.96     14.70 o 
 -12   7   4        9.52       15.90     15.46 o 
 -11   7   4        1.22        0.00     13.44 o 
 -10   7   4       19.73       23.33     13.75 o 
  -9   7   4       39.34       46.25     13.97 o 
  -8   7   4       79.33       72.85      9.38 o 
  -7   7   4       25.96       26.68     10.69 o 
  -6   7   4        7.95       11.35      8.98 o 
  -5   7   4       24.34       24.15      9.45 o 
  -4   7   4       19.11        5.47      8.44 o 
  -3   7   4      394.74      310.30     19.79 o 
  -2   7   4       14.18       27.82      9.07 o 
  -1   7   4      987.86      862.57     30.38 o 
   0   7   4      407.05      366.82     20.26 o 
   1   7   4      178.02      150.56      9.14 o 
   2   7   4      125.73      112.43      7.17 o 
   3   7   4      413.99      428.92     12.25 o 
   4   7   4       11.04       17.53      5.87 o 
   5   7   4      290.22      289.42     11.43 o 
   6   7   4      114.41      141.75     11.94 o 
   7   7   4        0.84       13.09     12.99 o 
   8   7   4      192.72      232.81     22.51 o 
   9   7   4       12.40       20.61     15.49 o 
 -11   8   4        3.97        0.00     15.21 o 
 -10   8   4        8.96        0.00     14.19 o 
  -9   8   4       23.41       22.48     14.42 o 
  -8   8   4       12.24       40.37     13.37 o 
  -7   8   4      381.14      386.55     22.83 o 
  -6   8   4       72.23       44.70     12.27 o 
  -5   8   4       27.21       24.06     10.12 o 
  -4   8   4     1126.99     1043.82     36.14 o 
  -3   8   4       64.70       51.78     12.27 o 
  -2   8   4      174.87      183.78     16.98 o 
  -1   8   4     1001.29     1022.89     35.35 o 
   0   8   4        9.62       14.51      9.39 o 
   1   8   4      665.38      633.49     19.17 o 
   2   8   4      220.54      203.13     11.27 o 
   3   8   4      214.53      185.97      9.56 o 
   4   8   4      958.04      975.09     24.32 o 
   5   8   4      149.04      175.17     10.03 o 
   6   8   4        0.85        1.08     12.19 o 
 -10   9   4       17.41       21.21     16.95 o 
  -8   9   4       83.05      116.85     17.39 o 
  -7   9   4       29.37       25.04     12.77 o 
  -6   9   4       33.67       53.62     12.80 o 
  -5   9   4      158.36      211.00     19.76 o 
  -4   9   4       60.31       54.47     13.40 o 
  -3   9   4      100.98      113.43     16.12 o 
  -2   9   4       33.30       48.02     12.46 o 
  -1   9   4        2.74        2.40     10.78 o 
   0   9   4      152.07      105.53     14.99 o 
   1   9   4       16.07        8.69     10.21 o 
   2   9   4       15.53        7.22      7.84 o 
   3   9   4       43.05       43.82      9.11 o 
   4   9   4       28.79       17.01      8.91 o 
   5   9   4      109.24       92.74     14.02 o 
   6   9   4        6.72        0.00     14.23 o 
  -8  10   4       60.75       60.13     16.12 o 
  -7  10   4       20.17       12.71     13.44 o 
  -6  10   4        0.26        0.00     10.91 o 
  -5  10   4        3.15        0.00     11.54 o 
  -4  10   4        1.31        0.44     10.97 o 
  -3  10   4        0.24        0.00     11.19 o 
  -2  10   4        0.27        1.55     10.62 o 
  -1  10   4       15.84        8.98     11.95 o 
   0  10   4      171.46      176.50     19.85 o 
   1  10   4        8.42       10.27     11.38 o 
   2  10   4       21.72       13.14      8.67 o 
   3  10   4       95.67       83.84     11.33 o 
   4  10   4       70.85       88.01     11.85 o 
   5  10   4        0.07        0.00     13.69 o 
   6  10   4       24.39       17.29     15.46 o 
  -8  11   4        0.78        0.00     13.34 o 
  -7  11   4       38.48       51.56     17.32 o 
  -6  11   4       14.62        2.28     13.88 o 
  -5  11   4        6.10        8.82     13.85 o 
  -4  11   4       93.50       99.59     18.53 o 
  -3  11   4       31.95       30.51     15.17 o 
  -2  11   4        0.51        7.46     13.66 o 
  -1  11   4       60.94       72.65     16.19 o 
   0  11   4      158.06      150.86     19.51 o 
   1  11   4       54.13       39.83     15.49 o 
   2  11   4       32.28       24.44     14.64 o 
   3  11   4      115.77      145.95     14.20 o 
   4  11   4        6.19        0.00      9.64 o 
   5  11   4       52.88       77.08     17.48 o 
  -7  12   4        3.41        7.97     16.44 o 
  -6  12   4       10.47        2.85     15.33 o 
  -5  12   4       23.00       22.83     16.28 o 
  -4  12   4       51.17       65.57     18.40 o 
  -3  12   4        2.95        9.58     14.16 o 
  -2  12   4       19.88       27.38     16.50 o 
  -1  12   4       34.73       50.39     16.53 o 
   0  12   4        8.95        8.09     15.71 o 
   1  12   4      194.72      243.46     25.86 o 
   2  12   4       19.80       19.13     15.55 o 
   3  12   4        2.86        1.38     11.41 o 
  -4  13   4        0.65        0.47     16.53 o 
  -3  13   4        4.32        6.96     15.08 o 
  -2  13   4       10.89       13.94     16.53 o 
  -1  13   4        2.91        0.00     16.25 o 
   0  13   4       74.10       65.82     19.98 o 
   1  13   4        5.16        0.00     16.88 o 
  -3 -13   5        0.37        0.00     17.10 o 
  -2 -13   5        3.05        4.51     12.25 o 
  -1 -13   5        1.94        4.76     11.43 o 
   0 -13   5        5.19        4.02     16.63 o 
   1 -13   5        7.39        9.71     17.48 o 
  -6 -12   5        0.06        1.42     17.23 o 
  -5 -12   5       18.98        0.00     17.36 o 
  -4 -12   5        8.07        4.51     11.16 o 
  -3 -12   5       29.51       24.31     11.75 o 
  -2 -12   5       10.49        2.19     10.05 o 
  -1 -12   5        0.12        2.68     10.80 o 
   0 -12   5        2.84        8.12     15.49 o 
   1 -12   5        2.02        0.00     15.05 o 
   2 -12   5       13.27        3.67     15.55 o 
   3 -12   5        4.53        0.00     14.92 o 
   4 -12   5        0.22       11.79     16.16 o 
  -7 -11   5        3.18        8.76     17.70 o 
  -6 -11   5        7.77        9.17     15.17 o 
  -5 -11   5        1.20        6.23      9.72 o 
  -4 -11   5        5.44        0.75      9.79 o 
  -3 -11   5       37.62       26.59     10.93 o 
  -2 -11   5        3.68       14.45      9.63 o 
  -1 -11   5       10.74       23.85     10.12 o 
   0 -11   5       43.56       71.24     15.51 o 
   1 -11   5        5.25        8.66     12.68 o 
   2 -11   5      133.97      122.82     19.95 o 
   3 -11   5       18.37       16.95     15.30 o 
   4 -11   5        2.03        0.00     12.65 o 
   5 -11   5        2.41        2.43     15.02 o 
  -9 -10   5        5.41        0.00     20.87 o 
  -8 -10   5       33.90       49.03     19.44 o 
  -7 -10   5       17.20        0.00     15.02 o 
  -6 -10   5       24.87       14.05     10.42 o 
  -5 -10   5        2.91        9.68     13.04 o 
  -4 -10   5        4.55        3.97      9.22 o 
  -3 -10   5       27.64       33.68      9.43 o 
  -2 -10   5       42.39       61.14     10.15 o 
  -1 -10   5       63.75       78.47     13.83 o 
   0 -10   5      270.22      268.26     14.75 o 
   1 -10   5       36.77       51.56     14.89 o 
   2 -10   5       65.06       87.73     16.63 o 
   3 -10   5        0.06        0.00     12.30 o 
   4 -10   5        2.72        0.00     11.29 o 
   5 -10   5        0.30        0.00     11.79 o 
   6 -10   5        0.10        0.00     12.99 o 
   7 -10   5        9.04        0.00     14.19 o 
 -10  -9   5        4.75       10.84     20.20 o 
  -9  -9   5       16.01       16.82     16.38 o 
  -8  -9   5       16.70       27.03     15.52 o 
  -7  -9   5        3.45        0.00     13.85 o 
  -6  -9   5      121.02      142.94     13.00 o 
  -5  -9   5        9.27        0.00      7.88 o 
  -4  -9   5       11.51       30.65     10.40 o 
  -3  -9   5      249.49      270.27     15.60 o 
  -2  -9   5      249.29      260.83     14.22 o 
  -1  -9   5       47.63       59.30     11.25 o 
   0  -9   5      728.24      639.36     38.17 o 
   1  -9   5        7.29        5.03     10.91 o 
   2  -9   5        1.22        2.31      9.52 o 
   3  -9   5       13.84       13.82     10.62 o 
   4  -9   5        3.38        4.93     10.88 o 
   5  -9   5        0.35        0.00     10.94 o 
   6  -9   5        5.42        9.42     12.96 o 
   7  -9   5        3.06        8.63     13.37 o 
 -10  -8   5        5.32        0.00     17.86 o 
  -9  -8   5        0.10        1.30     16.88 o 
  -8  -8   5        0.43        0.00     15.43 o 
  -7  -8   5        3.83        6.89     14.04 o 
  -6  -8   5        7.00        0.00      7.59 o 
  -5  -8   5        6.57        0.00      7.01 o 
  -4  -8   5        0.72        0.00      6.90 o 
  -3  -8   5       44.84       49.86      8.34 o 
  -2  -8   5      245.32      164.50     14.56 o 
  -1  -8   5      146.78      157.21     14.80 o 
   0  -8   5      201.57      219.09     11.55 o 
   1  -8   5       43.88       38.22     11.79 o 
   2  -8   5       94.50      100.72     15.11 o 
   3  -8   5       63.57       69.77     13.94 o 
   4  -8   5        8.56       27.19     11.79 o 
   5  -8   5      100.09       58.71     13.37 o 
   6  -8   5      137.85      153.33     18.49 o 
   7  -8   5        9.50        7.11     11.98 o 
 -11  -7   5        4.44        3.98     18.91 o 
 -10  -7   5       36.79       28.23     17.39 o 
  -9  -7   5        9.15       11.48     15.65 o 
  -8  -7   5        0.15       23.71     13.63 o 
  -7  -7   5        5.38        0.00     12.58 o 
  -6  -7   5       45.63       29.00      7.82 o 
  -5  -7   5        0.12        0.00      6.70 o 
  -4  -7   5       35.42       43.39      8.38 o 
  -3  -7   5        4.06        3.61      9.33 o 
  -2  -7   5       93.84       79.86      8.25 o 
  -1  -7   5     1362.76     1483.89     36.29 o 
   0  -7   5      554.25      564.27     15.47 o 
   1  -7   5       62.89       56.43     12.05 o 
   2  -7   5      419.49      462.74     23.52 o 
   3  -7   5      373.60      388.32     21.81 o 
   4  -7   5        0.11        0.00      6.62 o 
   5  -7   5        1.77        0.00      5.75 o 
   6  -7   5       22.34       31.79      8.27 o 
   7  -7   5       71.34       81.44     10.09 o 
   8  -7   5        4.67        0.00     10.40 o 
   9  -7   5        3.23       19.44     13.50 o 
 -12  -6   5       24.60       28.90     16.63 o 
 -11  -6   5       41.47       67.91     17.86 o 
 -10  -6   5        1.77        0.00     13.75 o 
  -9  -6   5        3.82        4.36     13.56 o 
  -8  -6   5        2.74        0.00     10.75 o 
  -7  -6   5      516.35      528.37     26.27 o 
  -6  -6   5       14.53        5.03      5.85 o 
  -5  -6   5       46.93       94.36     10.89 o 
  -4  -6   5       16.66       21.23      6.36 o 
  -3  -6   5      357.14      326.38     12.96 o 
  -2  -6   5       11.05       33.28      6.26 o 
  -1  -6   5      122.82      159.36      9.04 o 
   0  -6   5      160.90      171.72      8.80 o 
   1  -6   5        9.14       13.74      4.50 o 
   2  -6   5        2.43        6.60      4.77 o 
   3  -6   5      204.66      209.45     10.11 o 
   4  -6   5       66.73       67.97      7.64 o 
   5  -6   5       39.86       40.65      7.37 o 
   6  -6   5        0.49        0.00      6.62 o 
   7  -6   5       36.85       24.98      7.98 o 
   8  -6   5        0.27        0.00     10.53 o 
   9  -6   5       20.83       16.03     13.37 o 
 -12  -5   5        1.83        0.00     16.06 o 
 -11  -5   5       18.94       14.86     16.76 o 
 -10  -5   5      271.76      265.69     23.58 o 
  -9  -5   5       11.95       27.09     14.70 o 
  -8  -5   5       30.96       22.45     11.51 o 
  -7  -5   5        0.20        0.00     10.37 o 
  -6  -5   5      103.09      108.35      8.36 o 
  -5  -5   5        3.27        8.67      5.44 o 
  -4  -5   5       37.59       38.95      7.19 o 
  -3  -5   5      425.12      413.60     13.21 o 
  -2  -5   5       74.69      112.05      7.79 o 
  -1  -5   5        4.05        2.18      4.12 o 
   0  -5   5      904.15      868.65     13.30 o 
   1  -5   5      111.16       93.01     17.14 o 
   2  -5   5       89.18      115.47      7.46 o 
   3  -5   5      458.24      431.36     15.74 o 
   4  -5   5      435.88      389.32     25.97 o 
   5  -5   5        0.28        0.96      5.48 o 
   6  -5   5       69.19       40.52     11.24 o 
   7  -5   5       13.64       24.66      7.85 o 
   8  -5   5       30.27       28.42     12.93 o 
   9  -5   5       21.46        9.86     13.06 o 
  10  -5   5       13.17       16.41     13.21 o 
 -13  -4   5       20.50        0.00     16.57 o 
 -12  -4   5        0.08        6.23     14.42 o 
 -11  -4   5       72.58       68.86     17.07 o 
 -10  -4   5       63.16       74.29     16.00 o 
  -9  -4   5      282.69      346.65     22.10 o 
  -8  -4   5      102.80       82.61     13.37 o 
  -7  -4   5       13.93        4.02      8.60 o 
  -6  -4   5       62.91       58.27      6.76 o 
  -5  -4   5       84.42      139.73      8.76 o 
  -4  -4   5      294.11      373.04     11.57 o 
  -3  -4   5     2850.73     2902.91     81.80 o 
  -2  -4   5     1275.55     1213.94     21.77 o 
  -1  -4   5       21.22       23.58      3.08 o 
   0  -4   5     3156.38     3117.67     37.69 o 
   1  -4   5      174.85      155.19      7.44 o 
   2  -4   5      840.28      788.21     41.27 o 
   3  -4   5     1224.84     1270.49     24.01 o 
   4  -4   5      539.35      587.36     16.30 o 
   5  -4   5      348.82      307.71     12.89 o 
   6  -4   5       34.95       40.88      7.86 o 
   7  -4   5      106.07      128.96     15.59 o 
   8  -4   5       15.43        6.86     11.44 o 
   9  -4   5      116.31      113.53     16.72 o 
  10  -4   5       18.70       35.06     15.84 o 
 -13  -3   5       15.89        5.85     16.50 o 
 -12  -3   5       22.63        6.96     14.13 o 
 -11  -3   5       17.54        1.36     13.56 o 
 -10  -3   5        1.94        0.00     10.62 o 
  -9  -3   5      276.29      255.51     18.97 o 
  -8  -3   5        1.48        8.28      9.71 o 
  -7  -3   5      191.11      240.33     16.06 o 
  -6  -3   5     2282.64     2357.45     36.01 o 
  -5  -3   5      405.31      356.24     16.36 o 
  -4  -3   5     1827.13     2091.75     30.66 o 
  -3  -3   5     1803.49     1793.18     51.47 o 
  -2  -3   5      487.12      470.70     11.74 o 
  -1  -3   5     1137.35     1134.85     16.35 o 
   0  -3   5     2015.81     2042.54     22.35 o 
   1  -3   5     3648.28     4071.68     53.01 o 
   2  -3   5      570.29      492.46     15.03 o 
   3  -3   5      478.98      488.03     14.04 o 
   4  -3   5      230.83      250.32     11.09 o 
   5  -3   5      884.21      932.61     21.55 o 
   6  -3   5       94.83      129.24      9.90 o 
   7  -3   5        2.67        0.00     10.31 o 
   8  -3   5       16.03        6.86     11.79 o 
   9  -3   5       49.97       53.33     14.54 o 
  10  -3   5        1.16        0.00     12.39 o 
 -13  -2   5        1.53        5.60     15.05 o 
 -12  -2   5        1.31       17.48     14.48 o 
 -11  -2   5       17.51        6.51     13.12 o 
 -10  -2   5       92.13      102.49     15.11 o 
  -9  -2   5       72.59       63.39     12.52 o 
  -8  -2   5       21.02       37.72      9.39 o 
  -7  -2   5      342.54      324.66     10.29 o 
  -6  -2   5       21.71        9.31      4.17 o 
  -5  -2   5       83.26      110.42      6.62 o 
  -4  -2   5      809.69      737.20     14.44 o 
  -3  -2   5      869.96      889.36     15.78 o 
  -2  -2   5       70.38       52.34      6.47 o 
  -1  -2   5       58.11       72.67      7.01 o 
   0  -2   5      317.65      320.03     11.77 o 
   1  -2   5      197.02      220.39      8.43 o 
   2  -2   5       46.03       40.17      5.16 o 
   3  -2   5        4.68        0.00      4.10 o 
   4  -2   5      489.25      451.95     16.06 o 
   5  -2   5       51.38       71.81      7.88 o 
   6  -2   5      313.24      316.85     13.42 o 
   7  -2   5      833.09      832.63     31.87 o 
   8  -2   5       33.61       37.05     13.53 o 
   9  -2   5        1.86        5.79     13.59 o 
  10  -2   5        9.68        2.43     14.76 o 
 -13  -1   5        4.12        0.00     14.42 o 
 -12  -1   5       33.16       29.84     14.89 o 
 -11  -1   5        3.31        9.71     11.35 o 
 -10  -1   5       85.72      105.34     14.99 o 
  -9  -1   5        4.24       10.43      9.83 o 
  -8  -1   5       70.00       70.34     10.15 o 
  -7  -1   5        6.74        4.45      4.03 o 
  -6  -1   5      106.29      110.93      6.61 o 
  -5  -1   5     1194.09     1393.59     21.90 o 
  -4  -1   5      220.51      233.91      9.63 o 
  -3  -1   5       87.72       92.10      5.12 o 
  -2  -1   5      773.52      816.13     13.61 o 
  -1  -1   5      409.96      441.24      8.80 o 
   0  -1   5      144.04      115.52      6.42 o 
   1  -1   5     8742.08     9119.31    117.86 o 
   2  -1   5      287.15      301.50     10.50 o 
   3  -1   5     1548.25     1569.34     26.95 o 
   4  -1   5     2701.66     2738.62     41.42 o 
   5  -1   5      823.15      852.91     20.20 o 
   6  -1   5      320.92      295.44     13.23 o 
   7  -1   5      772.88      851.85     33.42 o 
   8  -1   5        1.91        2.24     11.98 o 
   9  -1   5       82.01       57.41     15.36 o 
  10  -1   5       61.16       87.13     17.86 o 
 -13   0   5        0.07        0.00     12.80 o 
 -12   0   5        3.21       11.41     13.44 o 
 -11   0   5       92.41       99.46     15.46 o 
 -10   0   5        7.80       15.84     10.91 o 
  -9   0   5       86.28       92.57     11.63 o 
  -8   0   5      174.86      174.89     13.59 o 
  -7   0   5       41.54       45.39      5.11 o 
  -6   0   5     1137.15     1186.85     35.25 o 
  -5   0   5     2900.77     3159.78     40.97 o 
  -4   0   5        2.84        3.26      3.24 o 
  -3   0   5     3102.70     3299.57     41.15 o 
  -2   0   5     4326.88     4744.10     68.02 o 
  -1   0   5       47.17       42.31      3.27 o 
   0   0   5     2168.06     2161.34     30.00 o 
   1   0   5    10315.14    10483.80    122.68 o 
   2   0   5      111.57      102.62      6.97 o 
   3   0   5     1345.74     1372.89     24.86 o 
   4   0   5      943.81      938.88     20.08 o 
   5   0   5        0.73        1.25      5.28 o 
   6   0   5     6199.98     6496.52     85.18 o 
   7   0   5       45.33       38.29     12.01 o 
   8   0   5       10.05       18.37     12.87 o 
   9   0   5       92.55      120.07     19.16 o 
  10   0   5        1.63        0.00     13.85 o 
 -13   1   5        8.15        3.89     15.11 o 
 -12   1   5       10.80       20.64     13.59 o 
 -11   1   5       15.78        8.92     10.78 o 
 -10   1   5       19.83       38.16     12.20 o 
  -9   1   5       76.59       93.23     11.86 o 
  -8   1   5      260.43      257.85     14.73 o 
  -7   1   5        6.83       12.05      4.41 o 
  -6   1   5      718.75      703.57     14.75 o 
  -5   1   5     1039.88     1097.12     23.36 o 
  -4   1   5      937.12     1136.83     26.35 o 
  -3   1   5     1438.61     1314.65     19.90 o 
  -2   1   5     1247.19     1375.14     19.88 o 
  -1   1   5     1201.91     1209.29     30.79 o 
   0   1   5     3450.60     3483.72     46.92 o 
   1   1   5      131.44      133.27      7.12 o 
   2   1   5      446.70      481.74      8.09 o 
   3   1   5     1121.34     1143.45     17.75 o 
   4   1   5        1.30        3.90      9.41 o 
   5   1   5       12.79       19.76      5.64 o 
   6   1   5       79.06      100.47      8.76 o 
   7   1   5      116.72       92.03     15.02 o 
   8   1   5        0.62        0.76     12.68 o 
   9   1   5        2.01       14.01     13.56 o 
  10   1   5        7.10       12.84     15.14 o 
 -13   2   5        0.74        0.00     13.88 o 
 -12   2   5       11.96        5.94     13.50 o 
 -11   2   5        2.96        0.00     11.32 o 
 -10   2   5       46.53       35.50     11.07 o 
  -9   2   5      196.20      212.42     16.06 o 
  -8   2   5      179.45      181.40     13.47 o 
  -7   2   5       50.00       40.34      5.47 o 
  -6   2   5      878.12      843.12     16.68 o 
  -5   2   5      350.55      372.64     10.36 o 
  -4   2   5      502.83      376.35     11.74 o 
  -3   2   5     3289.38     3544.02     70.78 o 
  -2   2   5      218.50      211.00     11.76 o 
  -1   2   5      142.67      143.91     10.37 o 
   0   2   5       14.67       14.38      4.20 o 
   1   2   5     1338.27     1480.93     37.97 o 
   2   2   5     1079.82     1129.55     15.02 o 
   3   2   5      190.79      189.85      6.37 o 
   4   2   5       19.09       20.03      5.59 o 
   5   2   5      404.94      360.19     13.49 o 
   6   2   5      208.64      212.58     17.96 o 
   7   2   5       41.44       19.63     12.68 o 
   8   2   5      103.14      105.91     16.41 o 
   9   2   5        5.43        0.60     14.16 o 
  10   2   5       19.70       14.13     15.24 o 
 -13   3   5        2.25        0.00     14.64 o 
 -12   3   5        1.37        0.00     14.10 o 
 -11   3   5        0.25        0.00     12.05 o 
 -10   3   5       99.22      111.57     15.17 o 
  -9   3   5        6.22       12.74      9.55 o 
  -8   3   5      129.63      126.87     12.11 o 
  -7   3   5      214.82      232.38      9.67 o 
  -6   3   5        7.77       12.25      5.33 o 
  -5   3   5     2481.21     2626.77     36.43 o 
  -4   3   5    12595.87    12981.25    230.38 o 
  -3   3   5       56.96       53.68      7.52 o 
  -2   3   5     1304.54     1273.69     33.10 o 
  -1   3   5     2389.55     2390.19     52.67 o 
   0   3   5       15.72       13.61      4.29 o 
   1   3   5     1274.44     1208.48     27.68 o 
   2   3   5      855.25      817.57     12.99 o 
   3   3   5      377.47      398.58      9.50 o 
   4   3   5     1473.43     1485.97     35.64 o 
   5   3   5      671.14      660.00     25.88 o 
   6   3   5       44.66       39.83     12.05 o 
   7   3   5      572.84      541.87     27.38 o 
   8   3   5       36.10       44.73     14.07 o 
   9   3   5       23.32       22.45     15.71 o 
  10   3   5       34.76       32.97     17.64 o 
 -13   4   5        5.31        0.00     15.90 o 
 -12   4   5        3.92        0.00     11.73 o 
 -11   4   5       55.68       69.36     15.11 o 
 -10   4   5      113.35      140.87     16.22 o 
  -9   4   5      939.79      899.18     28.74 o 
  -8   4   5      175.34      190.48     10.01 o 
  -7   4   5      276.11      292.89     12.82 o 
  -6   4   5      868.68      919.98     18.87 o 
  -5   4   5      989.38      966.99     28.58 o 
  -4   4   5      620.12      649.96     22.64 o 
  -3   4   5       98.39       93.26     10.15 o 
  -2   4   5     5050.67     5315.51    103.66 o 
  -1   4   5       12.70       15.11      6.20 o 
   0   4   5     1616.19     1603.83     28.22 o 
   1   4   5     1471.33     1468.78     39.44 o 
   2   4   5      322.40      320.08      8.67 o 
   3   4   5      506.40      488.59     11.08 o 
   4   4   5      400.15      432.34     11.03 o 
   5   4   5        0.03        0.00      5.74 o 
   6   4   5       10.23       14.04     12.17 o 
   7   4   5       86.25      123.99     17.01 o 
   8   4   5        0.23        0.00     13.53 o 
   9   4   5       59.95       48.24     17.26 o 
  10   4   5        6.46       14.54     15.74 o 
 -12   5   5       17.59       11.44     13.15 o 
 -11   5   5       86.39       88.96     15.90 o 
 -10   5   5       47.63       40.91     12.08 o 
  -9   5   5      818.48      829.66     29.02 o 
  -8   5   5       83.08      105.71      8.69 o 
  -7   5   5       77.06       81.68      7.84 o 
  -6   5   5      597.42      621.54     23.30 o 
  -5   5   5      273.52      242.64     15.11 o 
  -4   5   5       65.76       43.41      8.63 o 
  -3   5   5      765.97      783.54     26.62 o 
  -2   5   5      463.26      416.11     19.19 o 
  -1   5   5       52.65       44.54      8.19 o 
   0   5   5       90.37       97.12     10.81 o 
   1   5   5       26.62       29.32      6.07 o 
   2   5   5      799.39      878.71     15.36 o 
   3   5   5       73.63       79.83      6.04 o 
   4   5   5        0.67        3.41      5.20 o 
   5   5   5       71.50       70.15      9.21 o 
   6   5   5      258.71      248.90     19.98 o 
   7   5   5      341.82      305.87     23.68 o 
   8   5   5       17.44        8.09     14.64 o 
   9   5   5       23.05       21.34     16.16 o 
 -12   6   5        2.91        0.00     12.36 o 
 -11   6   5        0.81        2.62     13.75 o 
 -10   6   5       37.09       18.62     12.74 o 
  -9   6   5        9.87        6.67     11.29 o 
  -8   6   5       36.98       22.51      7.94 o 
  -7   6   5        0.04        0.00      7.59 o 
  -6   6   5        2.15        1.39      8.00 o 
  -5   6   5       37.59       32.82      9.33 o 
  -4   6   5       42.71       57.85      9.74 o 
  -3   6   5       91.67       66.58      9.93 o 
  -2   6   5       41.26       57.89     10.21 o 
  -1   6   5       98.09       81.94     10.75 o 
   0   6   5      287.21      197.46     15.40 o 
   1   6   5        0.93        0.00      5.44 o 
   2   6   5      165.00      155.20      9.69 o 
   3   6   5      665.60      666.47     14.58 o 
   4   6   5       80.23       80.76      7.04 o 
   5   6   5       68.90       68.67      9.66 o 
   6   6   5      321.38      341.97     24.00 o 
   7   6   5        1.65        0.00     13.18 o 
   8   6   5       49.89       40.40     16.41 o 
   9   6   5       20.26       20.71     15.24 o 
 -12   7   5        1.09        5.85     16.19 o 
 -11   7   5        5.70       28.20     15.65 o 
 -10   7   5       29.77       55.26     13.94 o 
  -9   7   5        0.12        0.38     12.14 o 
  -8   7   5       64.78       69.21      9.01 o 
  -7   7   5       64.38       62.22     12.01 o 
  -6   7   5       51.58       32.56     10.34 o 
  -5   7   5      310.24      313.71     19.70 o 
  -4   7   5      122.25      103.79     13.09 o 
  -3   7   5      601.73      553.48     24.88 o 
  -2   7   5      210.59      208.21     15.97 o 
  -1   7   5      529.31      487.18     22.79 o 
   0   7   5       85.67       76.79     12.30 o 
   1   7   5      718.20      750.72     29.28 o 
   2   7   5     1154.31     1134.46     37.47 o 
   3   7   5       29.78       25.58      6.26 o 
   4   7   5      325.66      351.38     15.31 o 
   5   7   5      401.82      401.24     18.16 o 
   6   7   5       83.52       86.66     15.87 o 
   7   7   5       12.94       32.69     15.17 o 
   8   7   5       30.19       27.00     16.25 o 
 -11   8   5       12.60       12.77     15.90 o 
 -10   8   5        0.90        1.39     13.28 o 
  -9   8   5       11.00        9.99     12.30 o 
  -8   8   5      241.96      278.68     20.83 o 
  -7   8   5       76.00       70.75     13.66 o 
  -6   8   5       11.41       19.57     11.03 o 
  -5   8   5      563.24      570.36     27.41 o 
  -4   8   5      147.74      129.49     15.02 o 
  -3   8   5      463.33      494.29     24.47 o 
  -2   8   5      817.59      792.23     30.73 o 
  -1   8   5      273.89      253.99     19.16 o 
   0   8   5      246.57      246.06     18.27 o 
   1   8   5      817.36      883.28     33.54 o 
   2   8   5       41.99       26.74      7.57 o 
   3   8   5      111.97      129.84      8.83 o 
   4   8   5        2.15        0.00      6.11 o 
   5   8   5       39.01       39.81      7.75 o 
   6   8   5      171.77      182.38     20.11 o 
 -10   9   5        1.83       11.10     16.31 o 
  -9   9   5        0.79        0.00     15.17 o 
  -8   9   5       31.83       25.77     12.84 o 
  -7   9   5        1.21        7.56     11.89 o 
  -6   9   5       30.21       55.01     13.34 o 
  -5   9   5       47.99       49.92     12.87 o 
  -4   9   5        3.17        2.66     11.35 o 
  -3   9   5        3.47       16.95     10.81 o 
  -2   9   5       63.44       55.64     13.40 o 
  -1   9   5       53.62       51.59     13.18 o 
   0   9   5      543.15      616.61     29.53 o 
   1   9   5       93.04       53.97     13.66 o 
   2   9   5       49.62       50.09      9.14 o 
   3   9   5       33.05       30.09     10.10 o 
   4   9   5        1.32        5.88      8.18 o 
   5   9   5       54.97       82.58     15.49 o 
  -8  10   5        4.55        6.86     13.50 o 
  -7  10   5        0.13        0.54     12.96 o 
  -6  10   5        2.86       18.59     13.53 o 
  -5  10   5        7.64        5.28     12.01 o 
  -4  10   5        1.15        8.25     12.90 o 
  -3  10   5        3.22       13.28     12.30 o 
  -2  10   5       26.37       13.03     11.54 o 
  -1  10   5       21.92       18.81     11.70 o 
   0  10   5        2.17        2.12     11.51 o 
   1  10   5       35.71       38.38     13.21 o 
   2  10   5      140.43      131.20     17.23 o 
   3  10   5      376.32      409.51     18.22 o 
   4  10   5       64.88       68.03     11.48 o 
   5  10   5        0.82        0.00     13.97 o 
  -8  11   5        8.85       27.22     16.22 o 
  -7  11   5        3.06        5.72     14.99 o 
  -6  11   5        4.36        0.00     13.94 o 
  -5  11   5       10.01        0.00     12.17 o 
  -4  11   5       33.24       56.53     17.17 o 
  -3  11   5       53.66       59.25     15.87 o 
  -2  11   5       22.95       12.36     12.90 o 
  -1  11   5       45.53       77.68     15.93 o 
   0  11   5       64.23       76.54     16.03 o 
   1  11   5        3.04        0.00     12.93 o 
   2  11   5       44.08       41.64     16.06 o 
   3  11   5       10.61       17.96     15.59 o 
   4  11   5       45.95       47.06     12.14 o 
  -6  12   5        5.11        0.00     15.49 o 
  -5  12   5        1.77        0.00     15.17 o 
  -4  12   5       13.47       28.58     17.42 o 
  -3  12   5        8.29        0.00     15.52 o 
  -2  12   5        8.64       11.60     14.35 o 
  -1  12   5        3.56        4.27     14.29 o 
   0  12   5        6.50        0.00     14.19 o 
   1  12   5       57.36       74.89     19.44 o 
   2  12   5        0.17        7.84     16.34 o 
  -5 -12   6        0.04        0.00     11.41 o 
  -4 -12   6        0.49        5.17     10.99 o 
  -3 -12   6        7.34        0.00     10.38 o 
  -2 -12   6        9.71        9.44     10.74 o 
  -1 -12   6        3.25        0.36     10.63 o 
   0 -12   6       10.03        9.07     14.42 o 
   1 -12   6        1.70        0.00     14.86 o 
   2 -12   6        0.28        0.00     15.33 o 
   3 -12   6        0.20        0.38     16.28 o 
  -7 -11   6        0.11        9.99     17.17 o 
  -6 -11   6        8.59       12.08     16.95 o 
  -5 -11   6        5.05        0.00      9.96 o 
  -4 -11   6        1.80        5.84     10.55 o 
  -3 -11   6       12.24        0.00     10.07 o 
  -2 -11   6        0.17        0.41     17.10 o 
  -1 -11   6       22.08       19.85     10.03 o 
   0 -11   6        7.04        6.80     14.23 o 
   1 -11   6        0.32        0.00     12.33 o 
   2 -11   6       12.51        0.00     13.66 o 
   3 -11   6        1.63        0.00     12.42 o 
   4 -11   6        1.18        3.64     15.11 o 
  -8 -10   6        3.75        2.15     17.86 o 
  -7 -10   6        0.01        0.00     15.68 o 
  -6 -10   6       73.92       79.05     11.95 o 
  -5 -10   6       38.76       55.58     11.17 o 
  -4 -10   6       66.02       46.55     10.60 o 
  -3 -10   6       33.88       31.80     13.75 o 
  -2 -10   6        2.30       17.26      9.23 o 
  -1 -10   6       17.65       12.36      8.67 o 
   0 -10   6        0.28        5.70      8.41 o 
   1 -10   6        5.38       13.63     13.28 o 
   2 -10   6       24.74       31.20     14.80 o 
   3 -10   6       25.55       11.00     13.69 o 
   4 -10   6        3.08        0.13     13.34 o 
   5 -10   6        0.36       10.24     13.72 o 
   6 -10   6        3.76       10.53     14.70 o 
  -9  -9   6        6.64        0.00     17.55 o 
  -8  -9   6        1.40        0.00     14.07 o 
  -7  -9   6        2.42        0.00     13.25 o 
  -6  -9   6       30.51       21.13      9.57 o 
  -5  -9   6        1.85        0.00      8.13 o 
  -4  -9   6       18.69       13.30      8.33 o 
  -3  -9   6      115.63       87.13     12.23 o 
  -2  -9   6        0.13        0.00      7.86 o 
  -1  -9   6      107.21      104.15     12.72 o 
   0  -9   6        0.46        1.58      6.77 o 
   1  -9   6       23.19       23.24     11.67 o 
   2  -9   6      100.39       89.18     16.19 o 
   3  -9   6       10.97        0.89     11.82 o 
   4  -9   6       14.14       15.81     13.09 o 
   5  -9   6        1.86       10.62     12.05 o 
   6  -9   6        0.37        3.64     12.55 o 
   7  -9   6        0.90        9.01     15.11 o 
 -10  -8   6        0.04        0.00     17.58 o 
  -9  -8   6       47.50       23.90     18.59 o 
  -8  -8   6       13.35        6.58     16.44 o 
  -7  -8   6        2.28        0.00     13.40 o 
  -6  -8   6       10.10       19.96      8.47 o 
  -5  -8   6       69.82       47.55      9.35 o 
  -4  -8   6      296.32      247.76     13.52 o 
  -3  -8   6      297.25      231.97     12.91 o 
  -2  -8   6        0.50        0.00      6.20 o 
  -1  -8   6      460.08      456.43     17.75 o 
   0  -8   6      376.49      381.60     14.39 o 
   1  -8   6       58.62       34.59     12.61 o 
   2  -8   6      137.26      134.84     16.06 o 
   3  -8   6       67.86       66.39     13.21 o 
   4  -8   6      147.66      108.06     15.78 o 
   5  -8   6       33.44       20.90     12.58 o 
   6  -8   6       20.27       35.82     13.66 o 
   7  -8   6        1.48        0.00     12.90 o 
 -11  -7   6        0.85        0.73     19.47 o 
 -10  -7   6       50.80       56.34     17.29 o 
  -9  -7   6       25.06       12.49     14.04 o 
  -8  -7   6       26.14       49.19     16.31 o 
  -7  -7   6      184.87      175.49     19.54 o 
  -6  -7   6        6.21        0.00      8.66 o 
  -5  -7   6      353.51      356.17     20.33 o 
  -4  -7   6     1118.86     1224.01     42.90 o 
  -3  -7   6       47.70       50.86     10.09 o 
  -2  -7   6        0.85        0.00      7.90 o 
  -1  -7   6       67.93      110.15     24.61 o 
   0  -7   6       35.21       49.92      7.92 o 
   1  -7   6      386.95      368.72     22.54 o 
   2  -7   6      139.90      158.07     17.10 o 
   3  -7   6       91.13       96.77     14.04 o 
   4  -7   6        2.00        5.12     10.53 o 
   5  -7   6      139.72      144.64     17.86 o 
   6  -7   6       15.63       34.08      8.54 o 
   7  -7   6        1.91        0.75      7.90 o 
   8  -7   6       18.11       14.70     13.25 o 
 -12  -6   6        4.69        0.00     15.68 o 
 -11  -6   6        9.98        7.11     16.25 o 
 -10  -6   6       66.75       45.43     16.09 o 
  -9  -6   6        0.09        2.72     12.14 o 
  -8  -6   6       74.09      111.88     16.16 o 
  -7  -6   6        5.26       18.75     12.55 o 
  -6  -6   6       21.18       10.30      6.77 o 
  -5  -6   6      143.98      180.95     11.40 o 
  -4  -6   6        0.20        0.46      5.78 o 
  -3  -6   6       90.62       94.37      8.76 o 
  -2  -6   6       49.75       25.37      6.17 o 
  -1  -6   6       64.15       78.69      7.30 o 
   0  -6   6       18.46       12.90      4.95 o 
   1  -6   6       71.90       56.84     11.76 o 
   2  -6   6      116.87      109.11      8.23 o 
   3  -6   6      117.17      100.08      8.64 o 
   4  -6   6        1.31        0.00      6.08 o 
   5  -6   6        0.15        3.13      6.79 o 
   6  -6   6       21.40       15.55      7.52 o 
   7  -6   6       58.20       68.98     14.26 o 
   8  -6   6        2.85        0.00     11.25 o 
   9  -6   6        0.43        0.00     11.92 o 
 -12  -5   6        0.05        9.93     17.74 o 
 -11  -5   6       56.65       54.44     18.18 o 
 -10  -5   6       49.34       66.33     17.04 o 
  -9  -5   6       66.48       54.35     13.78 o 
  -8  -5   6        0.47        0.00     10.34 o 
  -7  -5   6        3.74       16.47     11.07 o 
  -6  -5   6      116.14      116.48     11.38 o 
  -5  -5   6        1.26        5.77      5.55 o 
  -4  -5   6       20.22       40.67     10.70 o 
  -3  -5   6        4.37        0.00      6.07 o 
  -2  -5   6      273.60      214.85     19.46 o 
  -1  -5   6        6.03       10.99      4.61 o 
   0  -5   6     1822.69     1726.26     21.03 o 
   1  -5   6      191.09      180.56     15.55 o 
   2  -5   6        6.02       19.02      5.62 o 
   3  -5   6      905.95      887.98     20.72 o 
   4  -5   6      110.66      122.73      9.84 o 
   5  -5   6      253.42      192.42     12.11 o 
   6  -5   6      293.94      319.58     15.15 o 
   7  -5   6       60.83       88.17     15.21 o 
   8  -5   6        1.40        0.00     12.05 o 
   9  -5   6       25.17       10.94     14.01 o 
 -12  -4   6       27.03       28.26     15.62 o 
 -11  -4   6        1.91        0.00     12.87 o 
 -10  -4   6        0.21       13.18     11.98 o 
  -9  -4   6      162.44      170.43     17.83 o 
  -8  -4   6      129.72       80.68     13.40 o 
  -7  -4   6       37.07       51.90      7.12 o 
  -6  -4   6      525.20      486.31     14.47 o 
  -5  -4   6     1003.88      966.19     20.06 o 
  -4  -4   6      456.78      481.75     13.42 o 
  -3  -4   6      824.59      824.58     19.66 o 
  -2  -4   6      283.56      283.08     10.49 o 
  -1  -4   6      160.26      148.04      5.74 o 
   0  -4   6     1322.50     1327.44     17.06 o 
   1  -4   6       86.86      116.90      7.61 o 
   2  -4   6      166.68      174.52      9.28 o 
   3  -4   6     1171.67     1202.28     81.12 o 
   4  -4   6       74.46      117.09     16.20 o 
   5  -4   6       83.90       84.20      9.29 o 
   6  -4   6     1151.65     1255.45     47.31 o 
   7  -4   6        3.16        2.78     10.59 o 
   8  -4   6       36.15       34.21     13.31 o 
   9  -4   6        1.28       14.57     14.54 o 
 -13  -3   6       39.60       71.04     19.25 o 
 -12  -3   6       69.47       30.70     14.86 o 
 -11  -3   6       93.27       49.57     14.26 o 
 -10  -3   6        1.00        5.85     12.14 o 
  -9  -3   6       35.66       35.95     12.11 o 
  -8  -3   6       10.85       19.25     10.21 o 
  -7  -3   6      201.21      223.88     10.28 o 
  -6  -3   6      610.16      600.76     14.92 o 
  -5  -3   6      832.81      952.71     18.98 o 
  -4  -3   6      885.13      851.65     17.27 o 
  -3  -3   6      393.02      382.81     11.20 o 
  -2  -3   6      629.46      588.68     13.80 o 
  -1  -3   6       71.45       72.61      4.40 o 
   0  -3   6      715.59      753.84     11.25 o 
   1  -3   6       19.05       23.11      5.07 o 
   2  -3   6      189.09      202.15      9.66 o 
   3  -3   6       68.70       77.73      7.76 o 
   4  -3   6      228.73      244.71     11.89 o 
   5  -3   6        2.04        5.07      6.49 o 
   6  -3   6       80.70      103.75     13.82 o 
   7  -3   6       32.38       26.33     11.57 o 
   8  -3   6        0.18        0.00     11.10 o 
   9  -3   6       12.51       17.01     13.56 o 
  10  -3   6        0.31        2.59     14.80 o 
 -13  -2   6        0.10        0.00     14.67 o 
 -12  -2   6        7.91       19.13     13.37 o 
 -11  -2   6      293.58      319.84     21.21 o 
 -10  -2   6       69.44       92.00     15.49 o 
  -9  -2   6       13.86       34.87     12.11 o 
  -8  -2   6      199.71      220.32     16.22 o 
  -7  -2   6        1.01        3.33      5.04 o 
  -6  -2   6       61.47       48.16     11.93 o 
  -5  -2   6      767.11      907.11     17.68 o 
  -4  -2   6      456.40      529.57     17.39 o 
  -3  -2   6      144.61      148.33      7.23 o 
  -2  -2   6       99.24      100.67      5.86 o 
  -1  -2   6       69.10       85.77      4.41 o 
   0  -2   6      188.32      172.27      4.75 o 
   1  -2   6      196.63      186.34     17.09 o 
   2  -2   6       32.32       39.22      6.07 o 
   3  -2   6       37.57       44.56      6.69 o 
   4  -2   6      664.22      630.51     32.18 o 
   5  -2   6      707.50      723.01     36.70 o 
   6  -2   6       76.31       78.58      9.58 o 
   7  -2   6       55.51       64.43     14.95 o 
   8  -2   6       45.90       41.42     15.24 o 
   9  -2   6        0.28        3.48     14.42 o 
  10  -2   6        0.55        7.52     14.42 o 
 -13  -1   6        1.62        0.00     13.75 o 
 -12  -1   6       13.73        6.23     14.45 o 
 -11  -1   6        1.76        0.00     12.11 o 
 -10  -1   6       56.13       72.49     13.82 o 
  -9  -1   6        6.56       17.58      9.36 o 
  -8  -1   6      387.85      419.71     19.51 o 
  -7  -1   6       39.37       24.69      5.23 o 
  -6  -1   6        9.54       11.27      4.69 o 
  -5  -1   6     1160.61     1204.21     20.58 o 
  -4  -1   6      136.09      128.61      7.00 o 
  -3  -1   6     1391.72     1572.43     25.43 o 
  -2  -1   6     2230.16     2330.39     30.75 o 
  -1  -1   6       44.93       41.04      3.24 o 
   0  -1   6       31.00       19.03      4.42 o 
   1  -1   6     1025.20      943.52     19.56 o 
   2  -1   6      315.85      356.57     12.18 o 
   3  -1   6      994.58      913.14     20.54 o 
   4  -1   6      793.94      841.96     20.66 o 
   5  -1   6     1871.57     1897.94     34.46 o 
   6  -1   6       32.36       47.59      8.38 o 
   7  -1   6      749.65      782.43     34.24 o 
   8  -1   6        1.76        2.34     12.39 o 
   9  -1   6        3.02        5.28     14.83 o 
  10  -1   6       11.92        2.62     16.50 o 
 -13   0   6       11.57        0.00     15.05 o 
 -12   0   6       39.96       42.05     15.62 o 
 -11   0   6        1.82        0.00     11.67 o 
 -10   0   6        0.87        0.00     10.34 o 
  -9   0   6      423.39      458.16     20.23 o 
  -8   0   6      469.27      459.64     18.84 o 
  -7   0   6      247.96      299.30     15.60 o 
  -6   0   6      684.54      748.50     15.54 o 
  -5   0   6     2451.42     2600.98     35.79 o 
  -4   0   6      253.95      252.85     14.86 o 
  -3   0   6     1803.93     1844.84     26.12 o 
  -2   0   6      626.89      620.07     15.89 o 
  -1   0   6      377.25      350.00      7.00 o 
   0   0   6      683.83      571.22     24.25 o 
   1   0   6        8.27        5.62      8.74 o 
   2   0   6      128.97      110.11      7.84 o 
   3   0   6     1141.22     1153.76     23.62 o 
   4   0   6       48.04       52.86      7.26 o 
   5   0   6       38.88       41.17      7.46 o 
   6   0   6      169.82      149.83     22.18 o 
   7   0   6       27.43       37.31     13.56 o 
   8   0   6       70.50       86.02     17.04 o 
   9   0   6        0.50       15.52     15.65 o 
  10   0   6       13.36        1.68     16.82 o 
 -13   1   6        4.25       15.97     15.62 o 
 -12   1   6       18.67       22.41     14.32 o 
 -11   1   6       62.03       53.90     14.13 o 
 -10   1   6      143.53      141.35     15.87 o 
  -9   1   6      420.66      421.01     20.71 o 
  -8   1   6        1.77        1.39      8.57 o 
  -7   1   6      220.82      198.36     15.22 o 
  -6   1   6      174.40      151.25      7.92 o 
  -5   1   6      644.79      655.92     14.21 o 
  -4   1   6     1188.95     1160.31     19.46 o 
  -3   1   6      660.83      571.31     17.59 o 
  -2   1   6       89.33       86.28      5.08 o 
  -1   1   6      316.77      273.16      7.19 o 
   0   1   6        5.18        1.84      2.18 o 
   1   1   6      768.82      759.46     17.95 o 
   2   1   6       59.88       59.48      6.64 o 
   3   1   6      383.67      372.64     13.12 o 
   4   1   6      106.76      119.96     19.90 o 
   5   1   6     1139.16     1082.82     24.36 o 
   6   1   6       80.08       78.62      9.08 o 
   7   1   6       48.85       43.66     14.61 o 
   8   1   6       48.33       35.09     15.68 o 
   9   1   6        0.64       14.29     15.97 o 
  10   1   6        0.29        4.49     16.44 o 
 -13   2   6       18.81       12.36     15.33 o 
 -12   2   6        1.23        3.45     13.88 o 
 -11   2   6        0.89        0.00     12.17 o 
 -10   2   6      943.98      882.55     30.57 o 
  -9   2   6       10.91        0.00     10.02 o 
  -8   2   6       19.35       25.42      9.93 o 
  -7   2   6        0.45        0.76      5.07 o 
  -6   2   6        8.92        4.39      4.68 o 
  -5   2   6     1176.23     1232.42     21.39 o 
  -4   2   6     1428.12     1537.19     24.13 o 
  -3   2   6      578.48      664.56     13.81 o 
  -2   2   6      526.79      534.29     19.95 o 
  -1   2   6     1390.01     1318.45     34.84 o 
   0   2   6       28.54       25.32      5.08 o 
   1   2   6      650.60      626.93     16.47 o 
   2   2   6      657.57      616.99     21.80 o 
   3   2   6        0.80        0.00      4.80 o 
   4   2   6      259.93      235.02     16.22 o 
   5   2   6      262.23      247.89     12.27 o 
   6   2   6       79.95      102.08     16.38 o 
   7   2   6       94.48       89.37     16.38 o 
   8   2   6      201.98      216.46     23.14 o 
   9   2   6       11.22       13.47     14.76 o 
 -13   3   6        1.30        3.13     15.21 o 
 -12   3   6        0.01        0.00     13.94 o 
 -11   3   6       25.00       41.35     13.75 o 
 -10   3   6        1.89        0.00     11.00 o 
  -9   3   6      107.47      122.25     14.51 o 
  -8   3   6      423.05      463.88     13.80 o 
  -7   3   6      171.02      180.16      9.42 o 
  -6   3   6       13.46       21.92      5.52 o 
  -5   3   6     1758.06     1759.46     27.89 o 
  -4   3   6        8.17        4.59      4.12 o 
  -3   3   6     1966.45     2111.50     49.70 o 
  -2   3   6     1602.52     1578.20     40.25 o 
  -1   3   6     1935.55     2066.61     49.07 o 
   0   3   6     1152.91     1185.43     35.03 o 
   1   3   6      933.45      933.78     21.20 o 
   2   3   6      576.23      551.12     16.51 o 
   3   3   6      204.35      213.52     11.53 o 
   4   3   6      431.87      427.26     15.05 o 
   5   3   6      134.73      146.68     10.85 o 
   6   3   6        5.32        0.00     11.44 o 
   7   3   6        3.72        9.77     13.37 o 
   8   3   6       11.50       15.68     15.30 o 
   9   3   6        9.00       14.45     16.98 o 
 -13   4   6        0.38        0.00     16.41 o 
 -12   4   6        6.50        1.64     12.96 o 
 -11   4   6        1.11        0.00     11.00 o 
 -10   4   6        0.10        0.00     11.44 o 
  -9   4   6       48.66       64.05     12.87 o 
  -8   4   6      302.71      320.44     21.48 o 
  -7   4   6       36.40       38.48      6.55 o 
  -6   4   6      859.03      873.94     21.23 o 
  -5   4   6      316.09      309.27     20.19 o 
  -4   4   6      924.47      912.11     29.09 o 
  -3   4   6      301.98      310.68     16.85 o 
  -2   4   6      123.49      136.83     12.61 o 
  -1   4   6       55.50       52.67      8.98 o 
   0   4   6     1230.33     1256.66     29.69 o 
   1   4   6      162.36      165.63     19.16 o 
   2   4   6       38.25       35.81      6.79 o 
   3   4   6       67.49       79.23      8.63 o 
   4   4   6        2.56        3.94      6.33 o 
   5   4   6       59.52       60.00      8.87 o 
   6   4   6      141.02      149.16     17.99 o 
   7   4   6       15.26       32.63     15.49 o 
   8   4   6        9.50        2.12     13.85 o 
   9   4   6        3.81        4.08     15.52 o 
 -12   5   6       11.29        2.28     12.96 o 
 -11   5   6       20.55        5.72     13.94 o 
 -10   5   6       32.70       28.39     13.47 o 
  -9   5   6       91.20       85.23     13.94 o 
  -8   5   6        7.01        5.15      6.59 o 
  -7   5   6      126.20      122.24      9.19 o 
  -6   5   6       61.72       45.23      6.80 o 
  -5   5   6      100.64      116.97     12.49 o 
  -4   5   6       22.08       18.84      7.90 o 
  -3   5   6        2.74        4.20      7.05 o 
  -2   5   6        4.87        0.25      7.33 o 
  -1   5   6       40.33       25.07      8.38 o 
   0   5   6       98.38       67.47     10.62 o 
   1   5   6      288.72      269.15     19.74 o 
   2   5   6       77.53       74.30      8.97 o 
   3   5   6      580.10      546.05     24.63 o 
   4   5   6       18.81       17.49      7.84 o 
   5   5   6        4.43        1.18      7.15 o 
   6   5   6      214.95      228.51     20.93 o 
   7   5   6      104.48      118.93     19.35 o 
   8   5   6       51.29       53.27     17.29 o 
 -12   6   6        3.44        0.00     14.48 o 
 -11   6   6        1.18        3.41     14.42 o 
 -10   6   6        7.99       11.29     12.87 o 
  -9   6   6       12.97        5.63     11.70 o 
  -8   6   6        6.75        7.55      6.84 o 
  -7   6   6       63.16       68.87     18.04 o 
  -6   6   6       15.34        1.80      8.69 o 
  -5   6   6       37.63       36.83     10.31 o 
  -4   6   6      391.53      377.67     19.63 o 
  -3   6   6       53.48       35.00      9.36 o 
  -2   6   6      151.42      166.23     15.36 o 
  -1   6   6      423.71      393.19     21.24 o 
   0   6   6       47.06       45.21     10.18 o 
   1   6   6       13.01       11.41      6.85 o 
   2   6   6      536.00      510.09     17.56 o 
   3   6   6      141.80      146.95     11.72 o 
   4   6   6      161.05      155.19     12.26 o 
   5   6   6      121.36      125.02     11.89 o 
   6   6   6       16.92        3.13     12.17 o 
   7   6   6       55.70       40.28     15.11 o 
   8   6   6       35.09       19.60     16.72 o 
 -11   7   6       35.92       44.61     16.69 o 
 -10   7   6       77.94      111.09     17.23 o 
  -9   7   6        4.78        0.00     12.49 o 
  -8   7   6       48.30       64.52      9.39 o 
  -7   7   6      182.18      185.17     17.14 o 
  -6   7   6        7.53        0.00      8.16 o 
  -5   7   6      149.51      164.65     15.46 o 
  -4   7   6      424.92      387.40     22.07 o 
  -3   7   6       26.76       11.79      9.83 o 
  -2   7   6      831.75      848.22     31.39 o 
  -1   7   6       95.19       84.95     12.61 o 
   0   7   6        7.90       17.51     10.69 o 
   1   7   6      352.86      324.87     20.58 o 
   2   7   6      188.92      213.87     13.22 o 
   3   7   6       51.41       66.36      7.61 o 
   4   7   6       35.49       38.42      9.31 o 
   5   7   6       15.86        8.48      8.64 o 
   6   7   6        9.25       14.51     14.76 o 
   7   7   6       39.62       51.94     16.63 o 
 -11   8   6        7.62       10.75     14.48 o 
 -10   8   6       23.58       33.64     14.73 o 
  -9   8   6        5.63        0.00     13.06 o 
  -8   8   6        0.88        0.00     10.56 o 
  -7   8   6        9.74        8.38     10.81 o 
  -6   8   6        0.47        9.04      9.80 o 
  -5   8   6       64.77       59.81     13.03 o 
  -4   8   6       16.32       10.37      9.83 o 
  -3   8   6       11.08        4.20      9.23 o 
  -2   8   6       65.53       68.35     13.25 o 
  -1   8   6       45.88       41.23     11.41 o 
   0   8   6       90.60       71.95     13.09 o 
   1   8   6        0.21        0.95     10.43 o 
   2   8   6        1.31        1.80     10.78 o 
   3   8   6       15.13       20.54      7.64 o 
   4   8   6       66.32       58.71     10.72 o 
   5   8   6        4.72        0.00     12.84 o 
   6   8   6       16.86       18.34     14.61 o 
   7   8   6        1.92        2.66     14.95 o 
 -10   9   6        0.89        0.00     16.09 o 
  -9   9   6       22.59        9.52     16.12 o 
  -8   9   6        0.17        0.00     11.41 o 
  -7   9   6        1.35        0.00     10.97 o 
  -6   9   6       53.07       26.08     12.87 o 
  -5   9   6       54.22       42.65     13.91 o 
  -4   9   6       29.46       25.23     12.74 o 
  -3   9   6       24.00       21.18     11.29 o 
  -2   9   6       51.59       51.97     13.82 o 
  -1   9   6      109.11      133.48     17.17 o 
   0   9   6      577.16      514.78     28.07 o 
   1   9   6       56.42       57.22     14.54 o 
   2   9   6        6.56        1.58     12.11 o 
   3   9   6      125.01      136.47     13.04 o 
   4   9   6       21.18       26.77     10.23 o 
  -9  10   6       33.27       29.88     15.17 o 
  -8  10   6        4.49        4.49     13.63 o 
  -7  10   6       26.76       28.01     14.95 o 
  -6  10   6      120.56       85.74     17.20 o 
  -5  10   6       24.62       47.26     15.27 o 
  -4  10   6      114.72      124.34     17.70 o 
  -3  10   6      256.34      211.50     20.90 o 
  -2  10   6        6.09        5.00     11.13 o 
  -1  10   6      615.90      595.84     31.58 o 
   0  10   6       29.31       40.09     14.83 o 
   1  10   6       79.64       61.65     16.28 o 
   2  10   6      136.71      135.75     19.92 o 
   3  10   6        5.10        0.00     13.82 o 
   4  10   6       60.08       44.29     16.63 o 
  -7  11   6       35.80       38.79     17.10 o 
  -6  11   6        6.69        3.83     13.34 o 
  -5  11   6       12.29       16.57     15.27 o 
  -4  11   6        7.13        0.00     13.72 o 
  -3  11   6        3.39        3.29     12.87 o 
  -2  11   6       30.47       44.04     14.73 o 
  -1  11   6       31.21       44.99     15.05 o 
   0  11   6        1.28        0.00     13.06 o 
   1  11   6        1.92        9.01     14.35 o 
   2  11   6       25.55       36.58     16.34 o 
   3  11   6        7.33        7.05     15.46 o 
  -5  12   6        3.77        9.67     14.73 o 
  -4  12   6        0.95        0.03     15.46 o 
  -3  12   6        0.24        7.94     15.78 o 
  -2  12   6        0.54        0.00     14.64 o 
  -1  12   6        0.38       19.32     15.97 o 
   0  12   6        2.73        0.00     13.82 o 
   1  12   6        4.81       11.22     16.57 o 
  -4 -12   7       15.05       11.53     11.71 o 
  -3 -12   7       13.56        0.00     10.93 o 
  -2 -12   7        0.35        0.00     10.06 o 
  -1 -12   7        2.75       10.40     16.16 o 
   0 -12   7        2.82        0.00     13.63 o 
   1 -12   7        3.36        0.00     14.67 o 
  -6 -11   7        3.79       11.09     11.21 o 
  -5 -11   7       15.30       23.99     12.23 o 
  -4 -11   7       61.85       63.10     12.11 o 
  -3 -11   7        0.36        0.00      9.54 o 
  -2 -11   7       26.64       32.11     15.62 o 
  -1 -11   7        0.32        0.25     13.47 o 
   0 -11   7        1.08        5.18     13.09 o 
   1 -11   7       21.63       24.66     14.51 o 
   2 -11   7       29.78       33.07     15.17 o 
   3 -11   7       10.75        3.92     13.82 o 
  -8 -10   7        4.46       31.20     20.08 o 
  -7 -10   7        7.79        0.00     16.95 o 
  -6 -10   7        0.14        0.00      9.42 o 
  -5 -10   7        6.92       12.66      9.58 o 
  -4 -10   7       22.23       22.92     13.59 o 
  -3 -10   7        6.91       14.87      9.43 o 
  -2 -10   7        0.17        0.00      8.25 o 
  -1 -10   7       42.71       43.58      9.79 o 
   0 -10   7        0.53        0.00     12.39 o 
   1 -10   7        4.58       24.44     14.29 o 
   2 -10   7        0.70        8.57     14.32 o 
   3 -10   7        8.26        0.00     12.11 o 
   4 -10   7        6.29        2.09     14.23 o 
   5 -10   7        0.10        0.60     12.96 o 
  -9  -9   7        7.65       22.00     19.73 o 
  -8  -9   7        1.38        0.00     15.78 o 
  -7  -9   7       31.22       26.33     17.77 o 
  -6  -9   7        3.58        0.00     10.32 o 
  -5  -9   7       23.94       29.70      9.48 o 
  -4  -9   7       19.48       18.94      8.90 o 
  -3  -9   7       26.82       18.28      8.80 o 
  -2  -9   7      206.67      187.64     17.12 o 
  -1  -9   7        2.38        1.29      7.17 o 
   0  -9   7        8.92       15.30     12.58 o 
   1  -9   7       38.39       28.93     13.28 o 
   2  -9   7       41.95       31.84     14.51 o 
   3  -9   7       90.09      104.20     17.04 o 
   4  -9   7       22.54        8.85     12.71 o 
   5  -9   7       49.21       53.71     15.52 o 
   6  -9   7        4.36        0.00     12.90 o 
 -10  -8   7        2.13       15.71     16.88 o 
  -9  -8   7        0.14        0.00     16.19 o 
  -8  -8   7       13.94        0.00     16.50 o 
  -7  -8   7       59.32       53.49     16.41 o 
  -6  -8   7       33.75        7.80      8.65 o 
  -5  -8   7       17.66       46.96     12.93 o 
  -4  -8   7       54.71       45.46      9.06 o 
  -3  -8   7        0.54        3.34      6.88 o 
  -2  -8   7      480.32      493.96     23.71 o 
  -1  -8   7       22.05       32.47      7.51 o 
   0  -8   7      148.94      152.41     18.15 o 
   1  -8   7       12.22        9.42     11.16 o 
   2  -8   7       56.84       74.80     14.67 o 
   3  -8   7       64.49       68.07     16.19 o 
   4  -8   7       14.90       16.95     13.50 o 
   5  -8   7       24.36       39.42     14.54 o 
   6  -8   7        4.53        0.00     12.52 o 
 -11  -7   7        0.20        0.00     18.87 o 
 -10  -7   7        3.22        5.34     17.77 o 
  -9  -7   7        0.06        2.56     15.24 o 
  -8  -7   7       11.24       24.94     15.33 o 
  -7  -7   7        8.24       10.02     13.75 o 
  -6  -7   7       18.91        5.98      8.01 o 
  -5  -7   7        2.37        6.34      9.90 o 
  -4  -7   7       15.99       34.07      8.60 o 
  -3  -7   7       85.60       73.00      8.49 o 
  -2  -7   7      284.60      231.21     12.36 o 
  -1  -7   7      193.11      236.50     11.66 o 
   0  -7   7       13.75       13.82     10.31 o 
   1  -7   7       48.50       36.14     11.70 o 
   2  -7   7        6.53        1.14     10.56 o 
   3  -7   7        4.14       23.14     11.98 o 
   4  -7   7        8.42       11.82     12.27 o 
   5  -7   7      200.66      174.07     20.11 o 
   6  -7   7       35.20       47.30     14.51 o 
 -11  -6   7       14.08       11.82     15.11 o 
 -10  -6   7       25.56       16.60     15.78 o 
  -9  -6   7        0.78        9.83     13.78 o 
  -8  -6   7       12.67        0.41     11.57 o 
  -7  -6   7        5.90        0.00     12.08 o 
  -6  -6   7        2.96        0.00      8.25 o 
  -5  -6   7       31.30       14.02     11.57 o 
  -4  -6   7        0.02        8.26      8.99 o 
  -3  -6   7       49.00       45.60      7.74 o 
  -2  -6   7        0.85        8.70      5.78 o 
  -1  -6   7      347.86      308.85     12.30 o 
   0  -6   7      117.85       83.78     12.99 o 
   1  -6   7       98.47      106.35     14.76 o 
   2  -6   7       61.03       49.32     11.70 o 
   3  -6   7      252.51      223.36     12.75 o 
   4  -6   7      548.91      601.28     26.86 o 
   5  -6   7       68.91       52.05      9.56 o 
   6  -6   7       80.59       84.97     11.00 o 
   7  -6   7        5.32        0.00     12.77 o 
   8  -6   7        0.12        0.00     13.28 o 
 -12  -5   7        0.28        0.00     16.60 o 
 -11  -5   7        3.56       18.27     14.86 o 
 -10  -5   7        0.07        6.96     15.36 o 
  -9  -5   7        3.28        3.54     12.14 o 
  -8  -5   7       11.48        0.00     11.73 o 
  -7  -5   7       43.07       70.72      8.89 o 
  -6  -5   7      242.30      232.69     20.66 o 
  -5  -5   7      209.67      165.57     10.54 o 
  -4  -5   7       30.49       54.08      8.57 o 
  -3  -5   7      793.34      730.77     24.22 o 
  -2  -5   7      130.76      113.65      8.45 o 
  -1  -5   7      196.53      208.75     11.76 o 
   0  -5   7      203.17      216.95     14.27 o 
   1  -5   7      104.23      121.17      8.46 o 
   2  -5   7       55.55       43.10      9.77 o 
   3  -5   7      178.05      182.23     11.42 o 
   4  -5   7      153.56      176.17     19.44 o 
   5  -5   7      185.16      163.33     13.34 o 
   6  -5   7        2.61       15.00     13.64 o 
   7  -5   7       16.03       23.33     12.87 o 
   8  -5   7        0.09        1.68     14.01 o 
 -12  -4   7       18.84       14.38     14.70 o 
 -11  -4   7       72.27       58.87     17.39 o 
 -10  -4   7       11.58       15.33     14.32 o 
  -9  -4   7       93.15       74.04     15.36 o 
  -8  -4   7        4.01        0.41     11.44 o 
  -7  -4   7       10.90       28.40      7.11 o 
  -6  -4   7      315.69      307.95     16.60 o 
  -5  -4   7      185.15      154.70      9.56 o 
  -4  -4   7      180.78      224.07     10.33 o 
  -3  -4   7      130.06      139.26      8.71 o 
  -2  -4   7        6.45        4.02      7.46 o 
  -1  -4   7      474.52      481.19     10.10 o 
   0  -4   7       99.17      129.83     13.03 o 
   1  -4   7       34.85       35.61      6.91 o 
   2  -4   7       38.34       46.12      7.04 o 
   3  -4   7       78.55       90.20      9.08 o 
   4  -4   7       66.73       57.92      8.94 o 
   5  -4   7      349.76      345.89     16.04 o 
   6  -4   7       11.90       32.14      9.19 o 
   7  -4   7       17.27       22.07     13.94 o 
   8  -4   7        5.79        0.00     13.72 o 
   9  -4   7       13.14       28.45     16.66 o 
 -13  -3   7       14.55        0.00     16.53 o 
 -12  -3   7        2.46        7.62     16.69 o 
 -11  -3   7      204.80      205.34     20.80 o 
 -10  -3   7       67.79       70.22     14.76 o 
  -9  -3   7       28.56       15.08     11.32 o 
  -8  -3   7        3.54        0.00     10.12 o 
  -7  -3   7        1.29        0.00      5.88 o 
  -6  -3   7       27.79       45.35      6.78 o 
  -5  -3   7        0.98        5.90      5.10 o 
  -4  -3   7      178.31      173.14     12.25 o 
  -3  -3   7       31.86       30.23      5.36 o 
  -2  -3   7      132.66      138.97      7.66 o 
  -1  -3   7      233.16      220.71      7.93 o 
   0  -3   7      307.56      326.14     11.44 o 
   1  -3   7      611.99      545.95     16.74 o 
   2  -3   7       25.62       23.20      6.41 o 
   3  -3   7       87.01       83.70      8.97 o 
   4  -3   7      337.80      377.07     15.63 o 
   5  -3   7      887.02      921.94     24.43 o 
   6  -3   7      398.14      358.21     16.50 o 
   7  -3   7       64.51       54.16     15.81 o 
   8  -3   7       12.21       19.51     13.72 o 
   9  -3   7       13.49        1.01     15.33 o 
 -13  -2   7        0.45        0.00     14.32 o 
 -12  -2   7        1.21        0.00     14.86 o 
 -11  -2   7       96.71      121.53     17.58 o 
 -10  -2   7       48.68       41.38     13.97 o 
  -9  -2   7        3.59        0.00      9.48 o 
  -8  -2   7        1.16       16.91     10.09 o 
  -7  -2   7       74.39       58.59      7.12 o 
  -6  -2   7      149.89      164.12      9.07 o 
  -5  -2   7      110.24      104.85      8.65 o 
  -4  -2   7        2.62        0.04      4.02 o 
  -3  -2   7      318.93      343.88     10.52 o 
  -2  -2   7      578.06      570.07     12.93 o 
  -1  -2   7       85.97       89.42      7.73 o 
   0  -2   7      835.04      769.57     17.78 o 
   1  -2   7     1376.98     1366.78     25.95 o 
   2  -2   7      300.77      317.79     21.66 o 
   3  -2   7      384.25      323.31     13.35 o 
   4  -2   7      659.81      681.51     27.76 o 
   5  -2   7     1140.58     1284.74     28.85 o 
   6  -2   7       83.15       92.81     11.52 o 
   7  -2   7       48.24       80.90     16.06 o 
   8  -2   7        4.41        4.52     13.59 o 
   9  -2   7       41.26       48.72     18.08 o 
 -13  -1   7        1.14        1.96     16.25 o 
 -12  -1   7        1.54        9.61     13.82 o 
 -11  -1   7        1.13        0.00     12.46 o 
 -10  -1   7       54.76       76.00     14.61 o 
  -9  -1   7       50.03       65.79     11.51 o 
  -8  -1   7       92.92       91.14     12.17 o 
  -7  -1   7        2.76        0.00      5.12 o 
  -6  -1   7      728.97      751.10     16.61 o 
  -5  -1   7       81.50       58.23      6.09 o 
  -4  -1   7      242.12      218.40      8.80 o 
  -3  -1   7     1420.12     1453.76     22.62 o 
  -2  -1   7     1598.08     1661.33     24.24 o 
  -1  -1   7      756.53      819.64     12.14 o 
   0  -1   7     3514.76     3573.92     60.32 o 
   1  -1   7      768.69      746.54     18.30 o 
   2  -1   7        1.65        9.54      5.76 o 
   3  -1   7      232.57      226.74     12.41 o 
   4  -1   7      217.62      236.83     12.84 o 
   5  -1   7      373.23      363.72     20.55 o 
   6  -1   7      250.93      270.35     19.54 o 
   7  -1   7      229.09      217.79     21.59 o 
   8  -1   7        7.50        5.50     13.50 o 
   9  -1   7        0.19       14.13     16.31 o 
 -13   0   7        4.04       13.63     14.19 o 
 -12   0   7       58.79       50.33     15.84 o 
 -11   0   7       91.35      127.88     15.55 o 
 -10   0   7        6.66        0.00      9.83 o 
  -9   0   7       30.33       15.43     10.75 o 
  -8   0   7       45.46       30.19      8.95 o 
  -7   0   7       89.67      106.88      8.00 o 
  -6   0   7       18.25        3.24      4.68 o 
  -5   0   7        7.49        2.98      4.29 o 
  -4   0   7      145.65      128.33      7.23 o 
  -3   0   7      536.79      459.13     11.08 o 
  -2   0   7       86.53       81.43      5.06 o 
  -1   0   7     1300.83     1235.42     15.74 o 
   0   0   7      241.13      224.91     26.65 o 
   1   0   7        3.40       12.50      6.31 o 
   2   0   7       15.24        4.04      5.08 o 
   3   0   7      359.73      355.94     14.08 o 
   4   0   7       14.65       17.53      6.68 o 
   5   0   7      163.96      148.24     11.03 o 
   6   0   7      216.28      195.99     18.59 o 
   7   0   7       19.87        7.81     13.75 o 
   8   0   7       31.42       26.05     15.33 o 
   9   0   7        5.24        2.69     15.14 o 
 -13   1   7        0.06        3.07     13.56 o 
 -12   1   7        0.05        0.00     13.28 o 
 -11   1   7        0.02        9.33     11.19 o 
 -10   1   7      139.63      159.56     16.69 o 
  -9   1   7       76.62       54.50     12.23 o 
  -8   1   7        0.19        0.00      8.66 o 
  -7   1   7       44.77       62.51      7.27 o 
  -6   1   7       31.73       20.42      5.52 o 
  -5   1   7      317.85      340.29     10.84 o 
  -4   1   7       25.47       55.13      5.70 o 
  -3   1   7       56.92       71.81      5.57 o 
  -2   1   7      848.22      973.60     29.75 o 
  -1   1   7      560.23      649.82     32.23 o 
   0   1   7       42.70       45.25      6.40 o 
   1   1   7      675.58      660.22     17.82 o 
   2   1   7     1386.22     1340.21     27.06 o 
   3   1   7      154.48      149.36     10.16 o 
   4   1   7      168.30      140.61     10.54 o 
   5   1   7      130.42      135.65     22.57 o 
   6   1   7        2.06        1.26     11.76 o 
   7   1   7      152.73      169.96     20.71 o 
   8   1   7       48.63       72.33     19.16 o 
   9   1   7        7.24        0.35     17.01 o 
 -13   2   7        0.26        0.00     14.89 o 
 -12   2   7        3.18        8.92     12.61 o 
 -11   2   7        8.03       30.13     13.63 o 
 -10   2   7      338.54      354.68     21.56 o 
  -9   2   7       20.25       27.54     10.31 o 
  -8   2   7      116.43      150.53      9.70 o 
  -7   2   7      103.40      134.70      8.92 o 
  -6   2   7        3.18       13.70      5.44 o 
  -5   2   7     1543.61     1812.73     34.33 o 
  -4   2   7      744.61      803.17     24.47 o 
  -3   2   7       10.33        9.35      4.43 o 
  -2   2   7     1496.37     1492.62     22.93 o 
  -1   2   7      226.10      209.48     14.99 o 
   0   2   7      260.44      274.84     11.80 o 
   1   2   7     2162.22     2017.53    120.91 o 
   2   2   7      435.54      413.92     14.88 o 
   3   2   7      113.06      103.24     11.84 o 
   4   2   7      688.32      725.10     20.36 o 
   5   2   7       93.73       85.06      9.66 o 
   6   2   7        0.89        0.00     11.67 o 
   7   2   7      200.87      227.31     23.90 o 
   8   2   7        1.33       24.22     15.62 o 
   9   2   7        9.18       10.40     18.12 o 
 -13   3   7        1.93        5.53     15.24 o 
 -12   3   7       16.95        4.68     14.42 o 
 -11   3   7      250.31      241.95     19.73 o 
 -10   3   7        1.21        0.00     10.21 o 
  -9   3   7       15.66       36.39     11.00 o 
  -8   3   7      503.35      506.52     26.45 o 
  -7   3   7      332.55      315.22     12.55 o 
  -6   3   7      127.82      137.66      9.25 o 
  -5   3   7      798.63      778.21     17.93 o 
  -4   3   7       56.61       41.13      5.89 o 
  -3   3   7      940.52      850.15     28.17 o 
  -2   3   7     2366.32     2306.28     55.55 o 
  -1   3   7      152.13      152.26     14.10 o 
   0   3   7      869.35      785.27     51.53 o 
   1   3   7     1245.00     1066.74     33.80 o 
   2   3   7        8.52        2.36      9.29 o 
   3   3   7      146.03      131.64     10.27 o 
   4   3   7       57.09       78.38      9.74 o 
   5   3   7        8.12        0.00      8.01 o 
   6   3   7      133.41      118.93     17.64 o 
   7   3   7        3.48       12.05     14.10 o 
   8   3   7       14.54        4.68     15.49 o 
 -12   4   7       34.60       49.51     16.16 o 
 -11   4   7       32.93       20.26     14.35 o 
 -10   4   7       11.91        8.28     12.46 o 
  -9   4   7        6.24        0.00     11.07 o 
  -8   4   7       56.91       39.40      7.52 o 
  -7   4   7      220.60      194.10     19.77 o 
  -6   4   7       55.46       44.71      9.99 o 
  -5   4   7      385.76      317.74     29.77 o 
  -4   4   7       21.14       19.00      8.22 o 
  -3   4   7       49.24       31.68      8.88 o 
  -2   4   7      100.87       85.49     11.86 o 
  -1   4   7        0.09        4.81      8.12 o 
   0   4   7      323.48      313.87     18.27 o 
   1   4   7      202.70      205.54     25.10 o 
   2   4   7       72.98       50.18      8.36 o 
   3   4   7        3.52        7.37      6.92 o 
   4   4   7       55.78       51.68      9.15 o 
   5   4   7       14.97        8.86      8.17 o 
   6   4   7       62.74       50.11     16.28 o 
   7   4   7       18.38       17.86     15.97 o 
   8   4   7        1.26        0.00     14.10 o 
 -12   5   7        0.03        0.00     14.32 o 
 -11   5   7        8.31        7.27     14.01 o 
 -10   5   7        1.10        0.00     12.68 o 
  -9   5   7       43.52       31.93     11.67 o 
  -8   5   7       12.78       14.14      7.00 o 
  -7   5   7      236.77      236.51     12.06 o 
  -6   5   7      128.13      111.42      8.92 o 
  -5   5   7      210.77      203.57     16.44 o 
  -4   5   7      718.37      732.41     28.23 o 
  -3   5   7      384.47      354.56     20.08 o 
  -2   5   7      147.97      166.92     15.49 o 
  -1   5   7     1062.32     1012.77     34.33 o 
   0   5   7      120.39      103.22     13.63 o 
   1   5   7      216.44      238.43     27.06 o 
   2   5   7      607.72      632.17     20.01 o 
   3   5   7       61.20       61.57     17.23 o 
   4   5   7        7.14        0.00      7.39 o 
   5   5   7      364.58      348.82     30.02 o 
   6   5   7       11.62        6.61     14.23 o 
   7   5   7       52.46       64.78     17.32 o 
   8   5   7       60.31       82.77     20.39 o 
 -12   6   7        2.05       22.10     16.22 o 
 -11   6   7       30.45       18.30     15.08 o 
 -10   6   7       20.09       19.41     14.04 o 
  -9   6   7        0.08        6.67     10.81 o 
  -8   6   7      103.07      134.71     11.05 o 
  -7   6   7      232.83      230.11     15.19 o 
  -6   6   7        1.36        0.00      8.50 o 
  -5   6   7       52.34       79.04     12.90 o 
  -4   6   7     1033.39      916.70     33.13 o 
  -3   6   7       16.02       34.74     11.32 o 
  -2   6   7      267.46      281.81     18.62 o 
  -1   6   7     2321.93     2398.19     61.11 o 
   0   6   7       47.57       49.95     12.55 o 
   1   6   7      736.02      779.93     31.30 o 
   2   6   7      157.93      161.24     12.27 o 
   3   6   7        3.92        0.00      7.86 o 
   4   6   7      725.92      753.01     23.60 o 
   5   6   7      113.47      110.35     12.09 o 
   6   6   7        9.75       17.67     15.02 o 
   7   6   7       24.56       45.52     17.36 o 
 -11   7   7       19.18       27.98     15.97 o 
 -10   7   7        2.29        1.71     13.59 o 
  -9   7   7        8.05        8.60     13.06 o 
  -8   7   7       52.96       44.23      9.13 o 
  -7   7   7       83.07       59.15     12.96 o 
  -6   7   7        1.55        0.00      9.77 o 
  -5   7   7      448.33      398.60     22.54 o 
  -4   7   7       47.54       31.24     11.51 o 
  -3   7   7       19.87       29.15     10.88 o 
  -2   7   7      404.11      417.69     23.93 o 
  -1   7   7      582.61      494.29     25.17 o 
   0   7   7      457.06      468.18     25.77 o 
   1   7   7       13.29       15.74     11.63 o 
   2   7   7        0.30        0.00      7.86 o 
   3   7   7       39.74       30.79     13.97 o 
   4   7   7       14.06       20.32     10.12 o 
   5   7   7       88.47       62.53     16.91 o 
   6   7   7        1.14        4.43     13.85 o 
 -10   8   7       17.34        8.22     14.83 o 
  -9   8   7        2.53        0.51     11.73 o 
  -8   8   7       40.91       49.61      9.97 o 
  -7   8   7       30.13       25.17     12.27 o 
  -6   8   7       96.61       66.26     13.28 o 
  -5   8   7       17.41       23.71     12.23 o 
  -4   8   7       11.32       16.09     11.63 o 
  -3   8   7       12.79       12.42     11.57 o 
  -2   8   7        9.83       17.07     11.13 o 
  -1   8   7       18.25       16.69     12.46 o 
   0   8   7        1.86        0.00     11.57 o 
   1   8   7       64.41       31.42     13.88 o 
   2   8   7       17.85       24.03     13.28 o 
   3   8   7        9.49        7.67      9.96 o 
   4   8   7        5.86       19.95     10.38 o 
   5   8   7        7.50        1.83     14.13 o 
   6   8   7       22.59       28.77     16.57 o 
  -9   9   7        2.30        0.23     10.21 o 
  -8   9   7        1.32        1.23     12.27 o 
  -7   9   7        0.88        1.36     11.25 o 
  -6   9   7        6.00        0.00     12.01 o 
  -5   9   7       24.11       18.18     12.20 o 
  -4   9   7       17.54       13.03     11.70 o 
  -3   9   7       46.18       30.38     12.80 o 
  -2   9   7       11.12        0.00     11.57 o 
  -1   9   7       37.68       38.47     14.51 o 
   0   9   7      469.63      484.11     28.74 o 
   1   9   7       51.01       62.60     16.12 o 
   2   9   7      200.76      215.58     22.95 o 
   3   9   7      136.59      204.86     22.83 o 
   4   9   7       10.25       12.80     11.54 o 
   5   9   7       39.00       42.11     17.23 o 
  -8  10   7       25.50       25.77     15.30 o 
  -7  10   7       13.68       23.81     14.70 o 
  -6  10   7        1.89        0.00     13.25 o 
  -5  10   7       43.78       61.08     16.72 o 
  -4  10   7      113.32      129.46     18.46 o 
  -3  10   7        5.96        0.00     11.32 o 
  -2  10   7       14.33       31.24     15.08 o 
  -1  10   7        6.39        8.92     14.23 o 
   0  10   7        1.29        2.81     13.09 o 
   1  10   7        6.36        3.22     14.73 o 
   2  10   7        3.54        0.00     14.64 o 
   3  10   7       14.72        0.00     15.49 o 
  -6  11   7        0.34        0.22     13.91 o 
  -5  11   7        4.81       26.08     16.06 o 
  -4  11   7        6.11        1.39     14.95 o 
  -3  11   7       10.86       16.60     15.90 o 
  -2  11   7        6.42        0.00     14.45 o 
  -1  11   7       64.52       67.24     18.15 o 
   0  11   7        6.67        5.66     14.19 o 
   1  11   7       71.02       86.47     19.95 o 
  -5 -11   8       22.75        3.77     10.90 o 
  -4 -11   8       28.16       36.27     11.28 o 
  -3 -11   8        0.18        0.00     12.87 o 
  -2 -11   8        6.00       14.61     14.61 o 
  -1 -11   8        0.02        9.93     13.75 o 
   0 -11   8        5.72        0.13     14.76 o 
   1 -11   8        4.73        0.16     14.95 o 
   2 -11   8        0.26        0.00     14.45 o 
  -7 -10   8        3.92        0.00     16.28 o 
  -6 -10   8        5.96        7.44     10.27 o 
  -5 -10   8       35.62       12.03     10.25 o 
  -4 -10   8        4.87        8.09      9.86 o 
  -3 -10   8        1.56        0.66     13.37 o 
  -2 -10   8       23.95       25.10     15.52 o 
  -1 -10   8        0.07        0.63     13.56 o 
   0 -10   8       43.32       30.67     16.09 o 
   1 -10   8       23.00       27.60     14.70 o 
   2 -10   8        4.89       17.39     15.84 o 
   3 -10   8        8.42       10.50     15.97 o 
  -9  -9   8       16.52       14.92     18.02 o 
  -8  -9   8        7.75        0.00     16.22 o 
  -7  -9   8        0.82        3.92     16.44 o 
  -6  -9   8       61.97       45.88     10.96 o 
  -5  -9   8        0.79       10.34      9.26 o 
  -4  -9   8       29.98       23.87      9.57 o 
  -3  -9   8       16.64       10.86      8.33 o 
  -2  -9   8       18.95       38.79     15.11 o 
  -1  -9   8       73.38      103.76     18.18 o 
   0  -9   8        3.29        0.00     12.84 o 
   1  -9   8        5.31        0.00     13.75 o 
   2  -9   8       16.98       42.24     16.72 o 
   3  -9   8      102.65      127.69     20.14 o 
   4  -9   8        0.04        0.00     13.75 o 
   5  -9   8       20.38       14.45     16.03 o 
 -10  -8   8        2.73       17.01     19.98 o 
  -9  -8   8        0.34        0.00     17.17 o 
  -8  -8   8       34.77       74.36     19.44 o 
  -7  -8   8       10.43        0.00     15.05 o 
  -6  -8   8       17.96        8.25      9.03 o 
  -5  -8   8        0.58        0.00     10.92 o 
  -4  -8   8       81.54      105.79     11.55 o 
  -3  -8   8       20.61       13.49      8.28 o 
  -2  -8   8      189.32      137.24     18.12 o 
  -1  -8   8       15.63       11.92     12.49 o 
   0  -8   8       30.35       29.59     14.07 o 
   1  -8   8        7.63       12.58     12.93 o 
   2  -8   8        0.93        8.85     12.17 o 
   3  -8   8      134.42      125.45     19.63 o 
   4  -8   8        8.32        6.54     13.69 o 
   5  -8   8        0.16        0.00     12.52 o 
   6  -8   8        1.74       13.06     14.76 o 
 -10  -7   8        2.98        5.53     16.98 o 
  -9  -7   8        0.03       14.76     16.47 o 
  -8  -7   8       23.29       41.76     16.09 o 
  -7  -7   8        0.89       13.72     14.80 o 
  -6  -7   8        0.97        0.00      8.00 o 
  -5  -7   8        5.65        0.00      7.50 o 
  -4  -7   8        7.03        5.09      8.66 o 
  -3  -7   8        4.86        5.62      7.48 o 
  -2  -7   8      568.46      592.55     28.67 o 
  -1  -7   8        3.63       15.11     10.94 o 
   0  -7   8       29.04       17.55     12.23 o 
   1  -7   8        4.24        2.53     10.84 o 
   2  -7   8       37.07       30.03     12.84 o 
   3  -7   8       71.98       47.55     13.82 o 
   4  -7   8      104.32      124.97     18.97 o 
   5  -7   8       30.36       44.10     15.43 o 
   6  -7   8       15.43       16.98     14.07 o 
 -11  -6   8        2.18        0.00     16.91 o 
 -10  -6   8        0.02        0.00     14.10 o 
  -9  -6   8        0.14        0.00     12.71 o 
  -8  -6   8        1.07       11.60     14.16 o 
  -7  -6   8       64.22       62.15      9.93 o 
  -6  -6   8       29.86       20.55      8.21 o 
  -5  -6   8        4.10       14.20      8.06 o 
  -4  -6   8       58.63       79.84      9.49 o 
  -3  -6   8      446.24      443.42     22.87 o 
  -2  -6   8      363.87      308.12     20.96 o 
  -1  -6   8        1.43        6.51     10.78 o 
   0  -6   8      356.43      342.01     23.49 o 
   1  -6   8      180.19      182.16     19.73 o 
   2  -6   8       28.43       17.96     11.86 o 
   3  -6   8        2.13        5.91     12.11 o 
   4  -6   8      303.98      403.23     17.39 o 
   5  -6   8        1.37        7.10      8.65 o 
   6  -6   8      138.67      139.64     14.00 o 
   7  -6   8        5.17       15.24     14.38 o 
 -11  -5   8       14.05       28.71     17.99 o 
 -10  -5   8        9.58       24.85     14.10 o 
  -9  -5   8       77.10       59.97     14.13 o 
  -8  -5   8        6.43        0.00     11.73 o 
  -7  -5   8       49.03       68.43      9.39 o 
  -6  -5   8      112.21       93.98     14.32 o 
  -5  -5   8        0.24        2.02      7.17 o 
  -4  -5   8      123.10      159.85     26.43 o 
  -3  -5   8      118.95      140.89     10.78 o 
  -2  -5   8        8.28       16.16     10.65 o 
  -1  -5   8       55.90       58.23     12.80 o 
   0  -5   8      104.83      116.07     18.84 o 
   1  -5   8       53.15       73.23     14.64 o 
   2  -5   8      181.91      172.97     19.22 o 
   3  -5   8      117.15      123.26     10.85 o 
   4  -5   8      291.78      342.80     16.38 o 
   5  -5   8       11.27       10.51      8.90 o 
   6  -5   8       76.13       89.39     12.00 o 
   7  -5   8        5.08        9.96     14.70 o 
 -12  -4   8      102.83       75.18     19.89 o 
 -11  -4   8       14.07       12.39     13.85 o 
 -10  -4   8       25.28       22.00     14.73 o 
  -9  -4   8       17.83        3.60     12.55 o 
  -8  -4   8        2.72       16.12     12.08 o 
  -7  -4   8       84.62      102.46      9.51 o 
  -6  -4   8       24.66       34.64      7.67 o 
  -5  -4   8       22.98       28.60      9.86 o 
  -4  -4   8       28.80       29.68      6.91 o 
  -3  -4   8      118.28      154.35     16.79 o 
  -2  -4   8        0.16        0.00      8.76 o 
  -1  -4   8      120.57      129.36      8.50 o 
   0  -4   8      355.99      356.65     12.90 o 
   1  -4   8        1.70        8.35     10.48 o 
   2  -4   8       14.61       10.50      6.59 o 
   3  -4   8        2.97        5.20      7.16 o 
   4  -4   8       92.24       84.56     10.73 o 
   5  -4   8       69.92       85.31     15.85 o 
   6  -4   8       11.38       10.88      9.09 o 
   7  -4   8       29.84       26.52     15.84 o 
   8  -4   8        7.89       14.57     15.93 o 
 -12  -3   8       40.44       50.77     17.96 o 
 -11  -3   8       16.22       10.94     15.55 o 
 -10  -3   8        7.88        0.00     12.17 o 
  -9  -3   8        0.01        0.00     11.60 o 
  -8  -3   8        3.03        8.44     10.78 o 
  -7  -3   8       84.07       84.79      8.87 o 
  -6  -3   8       13.79        6.39      5.97 o 
  -5  -3   8      172.08      159.99      9.54 o 
  -4  -3   8       19.52       11.98      5.57 o 
  -3  -3   8       51.86       59.52      8.20 o 
  -1  -3   8      226.47      254.53     11.08 o 
   0  -3   8      326.87      293.75     11.90 o 
   1  -3   8      392.98      371.82     13.66 o 
   2  -3   8        0.63        5.30      6.35 o 
   3  -3   8      189.00      161.59     15.08 o 
   4  -3   8        9.90        6.47      7.85 o 
   5  -3   8       37.38       53.00     10.32 o 
   6  -3   8        6.61        8.36      8.89 o 
   7  -3   8      112.84      113.31     19.66 o 
   8  -3   8       19.36       32.85     16.19 o 
 -12  -2   8        0.03        0.00     13.21 o 
 -11  -2   8       48.65       31.87     14.76 o 
 -10  -2   8       45.17       31.77     13.09 o 
  -9  -2   8       40.35       43.44     11.44 o 
  -8  -2   8      268.86      298.25     18.75 o 
  -7  -2   8      257.42      184.89     10.25 o 
  -6  -2   8      119.38      166.76      9.42 o 
  -5  -2   8      618.80      602.68     15.22 o 
  -4  -2   8        7.52       18.36      5.39 o 
  -3  -2   8      881.26      901.96     30.51 o 
  -2  -2   8      313.36      268.25     16.57 o 
  -1  -2   8        0.18        0.00      4.72 o 
   0  -2   8      112.76       86.18      9.01 o 
   1  -2   8      744.11      685.41     38.25 o 
   2  -2   8       10.59        2.06      6.26 o 
   3  -2   8      194.12      158.76     12.41 o 
   4  -2   8       82.45      109.18     10.89 o 
   5  -2   8        2.54        4.91      7.99 o 
   6  -2   8       61.04       79.55     11.52 o 
   7  -2   8        7.19        8.92     14.04 o 
   8  -2   8        0.05        0.00     13.72 o 
 -13  -1   8        0.70        6.80     16.91 o 
 -12  -1   8        7.73        1.36     14.92 o 
 -11  -1   8      301.82      274.07     20.61 o 
 -10  -1   8        2.80        0.00     11.25 o 
  -9  -1   8       98.37      126.81     15.11 o 
  -8  -1   8        9.28        7.49      9.23 o 
  -7  -1   8      249.09      333.65     17.12 o 
  -6  -1   8      675.58      664.30     22.32 o 
  -5  -1   8      238.00      182.31      9.44 o 
  -4  -1   8       91.95      107.97     11.84 o 
  -3  -1   8      463.39      426.99     11.70 o 
  -2  -1   8      241.13      224.87     15.84 o 
  -1  -1   8      350.83      337.80     12.50 o 
   0  -1   8      789.94      749.09     18.90 o 
   1  -1   8      261.03      270.30     12.10 o 
   2  -1   8       25.36       28.82      6.91 o 
   3  -1   8       13.51       26.47      7.59 o 
   4  -1   8        0.95        4.00      7.11 o 
   5  -1   8       14.34       11.70      7.94 o 
   6  -1   8       47.13       53.99     10.47 o 
   7  -1   8       12.36       14.32     16.22 o 
   8  -1   8        9.07        1.74     15.71 o 
 -13   0   8       19.26       22.86     17.20 o 
 -12   0   8        3.46       10.62     14.86 o 
 -11   0   8       69.48       65.51     15.27 o 
 -10   0   8       77.52       98.51     13.53 o 
  -9   0   8        2.54        0.00      8.69 o 
  -8   0   8       88.01       72.65     11.63 o 
  -7   0   8        0.71        3.18      5.69 o 
  -6   0   8      303.60      274.39     10.82 o 
  -5   0   8        2.41        1.57      4.56 o 
  -4   0   8       17.13       21.02      5.22 o 
  -3   0   8      713.34      616.35     21.67 o 
  -2   0   8       40.97       54.35      5.07 o 
  -1   0   8      586.54      615.00     24.88 o 
   0   0   8       87.88       68.07      7.82 o 
   1   0   8      142.90      132.13      9.69 o 
   2   0   8       74.41       77.95     10.72 o 
   3   0   8       70.77       71.06      9.09 o 
   4   0   8       84.27       80.31      9.92 o 
   5   0   8        3.14        5.78      7.70 o 
   6   0   8        0.07        0.00     12.52 o 
   7   0   8       36.54       13.21     15.11 o 
   8   0   8       14.98       25.67     18.24 o 
 -13   1   8        2.70        0.00     14.95 o 
 -12   1   8       69.15       49.45     15.81 o 
 -11   1   8        9.57        3.70     12.71 o 
 -10   1   8        0.26        2.59     11.07 o 
  -9   1   8        2.70        9.80     10.53 o 
  -8   1   8       44.68       66.50      8.06 o 
  -7   1   8       51.49       72.83      7.80 o 
  -6   1   8       39.61       34.92      6.41 o 
  -5   1   8      481.08      601.73     15.24 o 
  -4   1   8      719.58      790.12     16.76 o 
  -3   1   8      186.10      181.56      8.15 o 
  -2   1   8      912.64      823.62     28.99 o 
   0   1   8        0.85        1.70      5.91 o 
   1   1   8      375.71      375.03     14.58 o 
   2   1   8      241.00      271.25     18.34 o 
   3   1   8        7.10        0.00      6.48 o 
   4   1   8     1314.98     1386.01     61.84 o 
   5   1   8      124.95      123.54     11.82 o 
   6   1   8       12.40        0.00     13.31 o 
   7   1   8       45.48       38.38     17.55 o 
   8   1   8       11.40       30.26     18.43 o 
 -13   2   8        1.21       14.48     16.44 o 
 -12   2   8        1.89       27.60     15.21 o 
 -11   2   8       12.49       15.14     13.34 o 
 -10   2   8       43.43       39.33     13.44 o 
  -9   2   8       69.95       99.27     14.48 o 
  -8   2   8       13.06       24.97      7.25 o 
  -7   2   8      135.35      131.36      9.40 o 
  -6   2   8      159.37      181.14      9.94 o 
  -5   2   8      184.15      170.01     15.29 o 
  -4   2   8      200.49      170.16      9.00 o 
  -3   2   8      353.08      345.34     17.20 o 
  -2   2   8     1493.71     1417.71     28.80 o 
  -1   2   8       36.95       33.01      9.04 o 
   0   2   8      163.26      151.87     10.45 o 
   1   2   8     1211.44     1146.57     26.12 o 
   2   2   8        6.86        2.63      6.59 o 
   3   2   8      175.43      157.02     11.91 o 
   4   2   8        4.98        4.01      7.27 o 
   5   2   8       65.52       69.10     10.35 o 
   6   2   8       23.39       25.96     14.57 o 
   7   2   8        1.06       10.59     16.31 o 
   8   2   8       10.13       11.13     17.80 o 
 -12   3   8        4.54        1.30     12.87 o 
 -11   3   8        1.38       20.45     12.71 o 
 -10   3   8        0.13        5.47     11.41 o 
  -9   3   8       86.77       97.53     14.70 o 
  -8   3   8      269.74      269.79     12.95 o 
  -7   3   8       44.07       34.14      7.82 o 
  -6   3   8     1045.82     1029.71     21.70 o 
  -5   3   8      564.36      508.85     14.60 o 
  -4   3   8       97.91       97.58     10.50 o 
  -3   3   8      126.12       93.89      7.18 o 
  -2   3   8      568.51      502.51     23.58 o 
  -1   3   8      118.47      138.57     14.67 o 
   0   3   8       36.57       26.67      7.61 o 
   1   3   8       19.55       26.18      7.63 o 
   2   3   8        2.45        3.18      6.86 o 
   3   3   8       17.76       18.63      8.31 o 
   4   3   8      222.52      192.08     13.20 o 
   5   3   8       25.42       15.31      8.73 o 
   6   3   8       22.16        0.00     14.13 o 
   7   3   8        0.24       17.39     16.00 o 
 -12   4   8        9.31        7.75     15.11 o 
 -11   4   8        2.44       13.69     13.97 o 
 -10   4   8       16.69        5.06     11.63 o 
  -9   4   8       38.05       15.52     11.67 o 
  -8   4   8        9.70        6.49      7.02 o 
  -7   4   8        0.42        0.81      6.27 o 
  -6   4   8      675.03      709.29     18.10 o 
  -5   4   8        5.94        5.51      5.90 o 
  -4   4   8        4.61        3.21      5.22 o 
  -3   4   8      250.58      289.59     19.06 o 
  -2   4   8      479.97      495.21     23.55 o 
  -1   4   8      412.05      441.91     23.77 o 
   0   4   8        2.27        1.90      9.52 o 
   1   4   8       19.47       33.54      8.57 o 
   2   4   8      265.26      267.82     14.23 o 
   3   4   8        2.46        1.80      7.25 o 
   4   4   8       36.72       33.94      9.39 o 
   5   4   8       99.25       99.35     12.03 o 
   6   4   8       54.66       46.85     17.20 o 
   7   4   8        0.11       13.44     17.01 o 
 -12   5   8        9.20       24.69     16.82 o 
 -11   5   8        0.31       18.46     14.95 o 
 -10   5   8       27.26       33.51     14.29 o 
  -9   5   8        0.82        0.00     11.57 o 
  -8   5   8       51.87       60.99      9.11 o 
  -7   5   8       46.34       57.20      8.65 o 
  -6   5   8      447.08      394.52     16.74 o 
  -5   5   8      366.25      396.70     13.99 o 
  -4   5   8      254.77      244.32     17.93 o 
  -3   5   8      160.04      131.71     14.70 o 
  -2   5   8     1015.52     1098.70     37.49 o 
  -1   5   8       38.26       34.24     11.67 o 
   0   5   8      128.90      112.33     15.49 o 
   1   5   8       83.09      101.54     11.16 o 
   2   5   8      250.99      275.99     15.36 o 
   3   5   8       15.04       16.17      8.75 o 
   4   5   8       21.12       29.17      9.92 o 
   5   5   8       92.05      136.25     13.05 o 
   6   5   8        1.48        0.00     14.67 o 
   7   5   8       13.39       11.44     17.20 o 
 -11   6   8        8.60        2.15     12.99 o 
 -10   6   8       11.82        7.71     14.16 o 
  -9   6   8       33.24       22.92     13.66 o 
  -8   6   8       93.11      117.42     11.10 o 
  -7   6   8        3.42        5.70      6.75 o 
  -6   6   8       30.17       15.47      6.98 o 
  -5   6   8      156.87      169.23     17.32 o 
  -4   6   8       30.16       25.73     10.56 o 
  -3   6   8       21.99       42.65     12.42 o 
  -2   6   8       10.34       12.39     10.69 o 
  -1   6   8        1.38        4.27     10.81 o 
   0   6   8       24.20       47.52     13.59 o 
   1   6   8      214.29      205.34     19.79 o 
   2   6   8       15.67       15.53      8.91 o 
   3   6   8       29.84       48.09     10.57 o 
   4   6   8       25.67       41.00     10.91 o 
   5   6   8        2.90        6.99     14.73 o 
   6   6   8       32.45       30.19     17.61 o 
 -11   7   8       12.26        9.74     16.44 o 
 -10   7   8        2.39        0.00     12.71 o 
  -9   7   8        8.81        5.72     13.53 o 
  -8   7   8        7.12        0.00      8.39 o 
  -7   7   8       20.90       24.90      8.57 o 
  -6   7   8        5.75        4.93     11.35 o 
  -5   7   8        0.57        4.27     11.00 o 
  -4   7   8        0.06        9.67     11.44 o 
  -3   7   8        1.36        5.25     11.35 o 
  -2   7   8      328.70      276.56     20.74 o 
  -1   7   8       42.45       35.47     13.47 o 
   0   7   8        3.28        0.00     11.73 o 
   1   7   8       64.05       67.53     15.97 o 
   2   7   8        7.32       16.02      9.53 o 
   3   7   8       27.14       23.57     10.72 o 
   4   7   8       59.14       57.10     12.10 o 
   5   7   8        3.80        5.15     14.38 o 
 -10   8   8        0.41        0.00     14.51 o 
  -9   8   8        0.05        0.00     11.29 o 
  -8   8   8        0.43        0.00      8.55 o 
  -7   8   8        1.34        0.32     12.17 o 
  -6   8   8       29.11       20.80     12.96 o 
  -5   8   8        1.10        0.00     11.89 o 
  -4   8   8        0.72        0.98     11.67 o 
  -3   8   8       62.73       42.49     13.09 o 
  -2   8   8      179.95      142.23     18.46 o 
  -1   8   8       32.40       35.47     14.45 o 
   0   8   8       83.62       78.02     16.98 o 
   1   8   8       12.58        6.07     13.94 o 
   2   8   8      181.06      203.57     22.89 o 
   3   8   8      157.92      156.48     15.23 o 
   4   8   8        0.03        1.64     10.74 o 
  -9   9   8       10.68        8.03     10.52 o 
  -8   9   8        0.16        0.00      9.76 o 
  -7   9   8       74.62       63.77     16.57 o 
  -6   9   8       46.34       37.75     15.17 o 
  -5   9   8       33.28       56.72     15.62 o 
  -4   9   8      115.39      139.67     19.22 o 
  -3   9   8       42.36       18.94     12.93 o 
  -2   9   8        0.51        0.00     13.28 o 
  -1   9   8       58.31       47.67     15.87 o 
   0   9   8        0.30        0.00     13.85 o 
   1   9   8       14.10       25.17     15.43 o 
   2   9   8       10.34        9.90     15.24 o 
   3   9   8        0.79        0.00     14.86 o 
  -7  10   8       31.68       14.13     15.21 o 
  -6  10   8        5.36        0.00     14.70 o 
  -5  10   8        2.03        7.62     14.38 o 
  -4  10   8        0.45        0.00     13.69 o 
  -3  10   8       36.70       47.55     16.76 o 
  -2  10   8       39.32       32.63     16.31 o 
  -1  10   8       12.06        4.52     13.63 o 
   0  10   8        0.20        0.00     14.16 o 
   1  10   8        7.57       16.34     16.66 o 
   2  10   8        0.83        8.98     16.63 o 
  -5  11   8        0.73        8.54     14.38 o 
  -4  11   8        0.80        6.01     14.38 o 
  -3  11   8        5.70        0.00     15.21 o 
  -2  11   8        8.30        0.00     14.92 o 
  -1  11   8        3.18       12.49     16.88 o 
  -3 -11   9        0.59        0.00     15.43 o 
  -2 -11   9        2.06        0.92     15.49 o 
  -1 -11   9        5.50        0.00     16.25 o 
  -6 -10   9        0.43        0.00     10.50 o 
  -5 -10   9        2.53       13.34     15.33 o 
  -4 -10   9        0.72        0.00     14.13 o 
  -3 -10   9        0.09        0.00     13.88 o 
  -2 -10   9        1.41        7.18     14.70 o 
  -1 -10   9        1.16        0.00     12.27 o 
   0 -10   9        1.91        0.00     11.63 o 
   1 -10   9        0.80        0.00     13.69 o 
   2 -10   9        2.62        8.19     14.99 o 
  -8  -9   9        6.05        6.39     19.28 o 
  -7  -9   9        3.26       15.52     17.93 o 
  -6  -9   9        9.52       15.74     10.48 o 
  -5  -9   9        0.48       17.29     10.08 o 
  -4  -9   9       20.78       34.78     15.59 o 
  -3  -9   9        9.49        0.00     13.50 o 
  -2  -9   9        1.20       13.06     13.28 o 
  -1  -9   9        3.40        8.00     13.18 o 
   0  -9   9       14.78       22.67     15.84 o 
   1  -9   9        2.34        0.89     15.02 o 
   2  -9   9        0.46        0.00     14.54 o 
   3  -9   9        2.77       14.83     16.57 o 
  -9  -8   9        3.98        0.00     17.61 o 
  -8  -8   9       17.49       24.60     17.20 o 
  -7  -8   9        2.80        0.00     15.81 o 
  -6  -8   9        0.07        0.00      8.94 o 
  -5  -8   9       30.00       33.92     10.11 o 
  -4  -8   9        7.21        6.80     12.93 o 
  -3  -8   9       39.19       33.95     14.01 o 
  -2  -8   9        0.01        0.00     11.73 o 
  -1  -8   9        0.06        0.00     12.74 o 
   0  -8   9        1.44        7.40     13.59 o 
   1  -8   9        1.37        0.00     13.03 o 
   2  -8   9        1.50        0.00     13.09 o 
   3  -8   9        2.40        1.04     14.70 o 
   4  -8   9       49.06       61.49     18.59 o 
 -10  -7   9        0.45        9.80     18.49 o 
  -9  -7   9        0.01        0.00     16.28 o 
  -8  -7   9       31.86       47.33     17.04 o 
  -7  -7   9        1.74        0.00      8.48 o 
  -6  -7   9        0.08        0.00      8.50 o 
  -5  -7   9       36.24       23.50      9.83 o 
  -4  -7   9        5.19        0.00     11.10 o 
  -3  -7   9        2.26        1.26     12.17 o 
  -2  -7   9       11.97        0.00     10.84 o 
  -1  -7   9       38.93       63.67     15.93 o 
   0  -7   9       21.59       32.37     14.38 o 
   1  -7   9        5.63        0.00     12.77 o 
   2  -7   9       39.35       38.19     15.55 o 
   3  -7   9       94.70       97.31     18.87 o 
   4  -7   9        2.51        0.00     14.01 o 
   5  -7   9        6.65        1.71     14.61 o 
 -10  -6   9        0.72        0.00     15.08 o 
  -9  -6   9       20.88       27.19     15.49 o 
  -8  -6   9        4.24        0.00     15.21 o 
  -7  -6   9       12.82       39.05      9.50 o 
  -6  -6   9       17.78       30.13      8.90 o 
  -5  -6   9        9.80       12.47     12.38 o 
  -4  -6   9       69.53       90.61     15.36 o 
  -3  -6   9       11.98       15.33     11.25 o 
  -2  -6   9        1.41        0.00     10.50 o 
  -1  -6   9      336.31      384.75     25.58 o 
   0  -6   9      113.06      130.16     17.39 o 
   1  -6   9       20.74       41.16     14.83 o 
   2  -6   9       28.21       26.84     13.50 o 
   3  -6   9       10.18       15.24     14.61 o 
   4  -6   9       64.10       65.60     17.32 o 
   5  -6   9       14.23       12.71     14.83 o 
   6  -6   9       27.77       54.03     18.18 o 
 -11  -5   9       24.77       11.92     16.76 o 
 -10  -5   9        0.95       25.04     15.59 o 
  -9  -5   9       11.18        0.00     14.73 o 
  -8  -5   9        1.94       12.84     13.75 o 
  -7  -5   9        6.54        7.19      8.03 o 
  -6  -5   9       57.89       52.48      9.27 o 
  -5  -5   9        0.48        0.00      7.27 o 
  -4  -5   9       50.48       63.29     13.82 o 
  -3  -5   9      267.77      248.84     20.55 o 
  -2  -5   9       65.82       70.09     14.73 o 
  -1  -5   9        6.94        5.15     10.91 o 
   0  -5   9       12.54       18.81     12.14 o 
   1  -5   9        2.92        8.76      6.83 o 
   2  -5   9       77.92       87.09      9.95 o 
   3  -5   9       42.98       49.46      9.23 o 
   4  -5   9       12.46        7.62      8.95 o 
   5  -5   9       23.24       23.57     10.47 o 
   6  -5   9        7.15        8.23      9.83 o 
 -11  -4   9        8.39        5.63     16.00 o 
 -10  -4   9        0.27        3.73     13.94 o 
  -9  -4   9        3.96       13.25     13.75 o 
  -8  -4   9        1.47        6.86     12.33 o 
  -7  -4   9        4.06       13.17      7.92 o 
  -6  -4   9      163.20      179.08     19.49 o 
  -5  -4   9        0.49        0.00      6.73 o 
  -4  -4   9       16.01       35.16     11.82 o 
  -3  -4   9        2.31        5.34     10.31 o 
  -2  -4   9      200.44      171.22     16.76 o 
  -1  -4   9       37.90       31.93     11.10 o 
   0  -4   9       45.32       45.63      7.71 o 
   1  -4   9      151.06      153.65     10.97 o 
   2  -4   9       69.19       76.07      9.53 o 
   3  -4   9       31.81       24.56      8.94 o 
   4  -4   9      126.81      117.60     12.06 o 
   5  -4   9        0.85        6.01      8.90 o 
   6  -4   9       31.19       36.75     11.68 o 
   7  -4   9       60.86       74.96     19.92 o 
 -12  -3   9       57.76       57.85     17.20 o 
 -11  -3   9        2.41       11.22     13.25 o 
 -10  -3   9        0.10        6.96     11.82 o 
  -9  -3   9        4.57        6.58     12.58 o 
  -8  -3   9        8.82        4.11     10.88 o 
  -7  -3   9        0.83        2.65      6.85 o 
  -6  -3   9       60.01       89.25      9.55 o 
  -5  -3   9      251.03      251.89     11.70 o 
  -4  -3   9        4.36        0.80      5.92 o 
  -3  -3   9      176.38      193.35     17.04 o 
  -2  -3   9      242.20      264.71     19.06 o 
  -1  -3   9       49.35       49.48     12.20 o 
   0  -3   9      433.18      436.34     22.90 o 
   1  -3   9      189.66      201.31     12.07 o 
   2  -3   9        2.72       10.04      7.21 o 
   3  -3   9      116.98      103.13     11.10 o 
   4  -3   9      166.02      193.14     13.64 o 
   5  -3   9        5.96        7.04      9.47 o 
   6  -3   9       24.13       30.93     11.49 o 
   7  -3   9       26.03       42.52     17.36 o 
 -12  -2   9       16.84       16.28     16.09 o 
 -11  -2   9       48.71       50.11     16.31 o 
 -10  -2   9        1.41        0.63     12.93 o 
  -9  -2   9       41.97       43.88     11.60 o 
  -8  -2   9      108.36       97.44     14.54 o 
  -7  -2   9      160.44      222.36     12.49 o 
  -6  -2   9      103.08      118.43      9.12 o 
  -5  -2   9      296.83      253.95     11.35 o 
  -4  -2   9      185.54      201.07     10.07 o 
  -2  -2   9      551.92      504.25     23.62 o 
  -1  -2   9        6.01        0.00      7.68 o 
   0  -2   9      168.06      142.32     10.12 o 
   1  -2   9       57.35       50.27      8.38 o 
   2  -2   9       26.17       21.60      7.54 o 
   3  -2   9       60.31       58.92      9.67 o 
   4  -2   9       14.59       25.02      8.71 o 
   5  -2   9        1.11       12.19      9.35 o 
   6  -2   9        0.71       21.12     14.86 o 
   7  -2   9       28.21       30.92     17.93 o 
 -12  -1   9        0.61        4.49     16.03 o 
 -11  -1   9       24.19       68.48     16.57 o 
 -10  -1   9        3.82       13.50     12.65 o 
  -9  -1   9       17.64        5.06     10.62 o 
  -8  -1   9        3.12       11.98      9.23 o 
  -7  -1   9       14.56       20.66      6.89 o 
  -6  -1   9       11.95       28.15      6.46 o 
  -5  -1   9       82.04       76.64      8.25 o 
  -4  -1   9       24.91       37.32      8.87 o 
  -3  -1   9       53.52       46.82     10.12 o 
  -2  -1   9      223.91      225.57     17.07 o 
  -1  -1   9       19.61       21.18      9.14 o 
   0  -1   9       19.96       20.82      9.18 o 
   1  -1   9      102.13      112.72     19.06 o 
   2  -1   9       25.78       28.64      7.82 o 
   3  -1   9      219.42      197.99     12.91 o 
   4  -1   9      559.34      564.43     26.95 o 
   5  -1   9       53.42       54.53     10.97 o 
   6  -1   9       15.22       20.55     16.22 o 
   7  -1   9       16.94        9.90     17.20 o 
 -12   0   9        8.44        3.10     15.24 o 
 -11   0   9        1.20       12.99     11.73 o 
 -10   0   9        0.22        0.00     12.11 o 
  -9   0   9       11.74        2.85      9.96 o 
  -8   0   9       32.58       38.89      7.73 o 
  -7   0   9       13.90        4.63      6.36 o 
  -6   0   9        3.80        6.05      9.93 o 
  -5   0   9      134.58      171.42     13.67 o 
  -4   0   9      160.70      189.79      9.21 o 
  -3   0   9       71.56       70.88     11.44 o 
  -2   0   9      268.98      292.72     18.18 o 
  -1   0   9      394.43      410.86     21.37 o 
   0   0   9        6.59        1.53      6.26 o 
   1   0   9      432.72      417.50     22.51 o 
   2   0   9      240.87      247.16     15.17 o 
   3   0   9      250.67      268.26     14.61 o 
   4   0   9       63.26       56.01     10.20 o 
   5   0   9      118.91      132.29     22.90 o 
   6   0   9        1.09       28.23     16.72 o 
   7   0   9       34.29       36.67     18.15 o 
 -12   1   9        1.53        0.00     13.53 o 
 -11   1   9       20.05       30.35     14.35 o 
 -10   1   9        3.70        9.07     11.98 o 
  -9   1   9        1.34        0.00     10.56 o 
  -8   1   9      240.61      277.67     14.32 o 
  -7   1   9       36.76       26.13      7.01 o 
  -6   1   9        1.33        0.00      5.78 o 
  -5   1   9      349.38      366.42     19.46 o 
  -4   1   9      419.83      383.20     12.24 o 
  -3   1   9       47.71       35.57      9.80 o 
  -2   1   9     1595.91     1642.82     46.28 o 
  -1   1   9      175.18      158.33     14.99 o 
   0   1   9      216.41      180.37     11.66 o 
   1   1   9      370.47      409.33     16.32 o 
   2   1   9      218.17      229.12     31.98 o 
   3   1   9     1352.57     1230.81     44.85 o 
   4   1   9      161.30      186.73     13.60 o 
   5   1   9       13.60       32.05      9.62 o 
   6   1   9       21.08       15.21     15.52 o 
   7   1   9       29.31       52.95     18.68 o 
 -12   2   9        0.12        0.00     13.37 o 
 -11   2   9        8.20        5.75     13.40 o 
 -10   2   9        7.96       20.64     13.15 o 
  -9   2   9       23.44       35.03     11.98 o 
  -8   2   9        5.81        0.00      6.75 o 
  -7   2   9       28.05       23.42      7.45 o 
  -6   2   9      174.06      157.22      9.98 o 
  -5   2   9      122.73      100.09     13.97 o 
  -4   2   9       87.42       81.00      7.63 o 
  -3   2   9      231.71      187.73     16.60 o 
  -2   2   9       77.38       58.83     12.20 o 
  -1   2   9        1.07        3.38      9.64 o 
   0   2   9       54.11       45.04      8.87 o 
   1   2   9       41.55       39.69      8.70 o 
   2   2   9        1.16        0.00      7.38 o 
   3   2   9       45.35       49.55     17.86 o 
   4   2   9        0.82        4.84     10.83 o 
   5   2   9       43.81       53.55     10.65 o 
   6   2   9       23.49       23.58     17.10 o 
   7   2   9        0.23        0.00     17.23 o 
 -12   3   9        3.49        0.00     13.94 o 
 -11   3   9       22.46       46.79     15.81 o 
 -10   3   9        2.43        0.00     11.03 o 
  -9   3   9       13.37        7.68     11.82 o 
  -8   3   9       28.19       19.59      7.53 o 
  -7   3   9       54.33       41.53      8.11 o 
  -6   3   9       20.56        7.28      6.70 o 
  -5   3   9       72.71       82.41      8.45 o 
  -4   3   9      159.91      193.23     10.23 o 
  -3   3   9       48.81       74.36     12.58 o 
  -2   3   9      190.54      193.77     17.04 o 
  -1   3   9      104.44      126.84     15.68 o 
   0   3   9      171.99      180.74     12.31 o 
   1   3   9      161.09      141.36     13.93 o 
   2   3   9      143.57      161.89     18.62 o 
   3   3   9       81.47       75.09     13.28 o 
   4   3   9       17.26       21.99      9.00 o 
   5   3   9       67.01       72.67     11.66 o 
   6   3   9       34.32       35.03     16.34 o 
 -12   4   9       16.46       10.65     15.93 o 
 -11   4   9        0.80        0.00     14.70 o 
 -10   4   9        0.19        1.77     11.86 o 
  -9   4   9        0.07        6.10     12.05 o 
  -8   4   9        9.67        2.18      8.36 o 
  -7   4   9      282.44      311.17     14.11 o 
  -6   4   9       20.74       25.12      7.47 o 
  -5   4   9      102.06      148.11     10.11 o 
  -4   4   9      162.63      202.33     10.69 o 
  -3   4   9      355.30      344.85     22.16 o 
  -2   4   9       44.35       18.84     11.19 o 
  -1   4   9      958.38      893.65     34.43 o 
   0   4   9       25.70       21.12     11.10 o 
   1   4   9      102.93      112.65     11.56 o 
   2   4   9      368.84      389.62     31.25 o 
   3   4   9      160.73      148.46     13.86 o 
   4   4   9       68.95       77.91     12.07 o 
   5   4   9       20.01       22.35     10.59 o 
   6   4   9        0.29        0.00     15.68 o 
 -11   5   9       15.31       15.68     15.52 o 
 -10   5   9       62.45       46.16     15.62 o 
  -9   5   9        0.52        4.14     12.49 o 
  -8   5   9       88.21      104.57     10.70 o 
  -7   5   9      111.47      117.48     16.17 o 
  -6   5   9       90.94       66.39     13.82 o 
  -5   5   9      120.45      145.48     10.30 o 
  -4   5   9       94.14       98.83     15.17 o 
  -3   5   9       92.21       51.63     12.23 o 
  -2   5   9      483.50      517.78     26.56 o 
  -1   5   9      368.72      347.41     23.90 o 
   0   5   9        6.12        9.01     12.30 o 
   1   5   9      166.32      174.81     43.14 o 
   2   5   9      189.70      193.29     14.52 o 
   3   5   9        3.03        0.00      8.96 o 
   4   5   9      155.52      175.29     21.18 o 
   5   5   9       23.68       30.92     16.85 o 
   6   5   9        0.12        0.00     14.35 o 
 -11   6   9        2.57        0.00     14.57 o 
 -10   6   9        4.86        9.26     14.26 o 
  -9   6   9        2.61        0.00     12.20 o 
  -8   6   9       15.42       21.05      8.87 o 
  -7   6   9       66.55       47.39      9.33 o 
  -6   6   9       96.43      117.83     13.74 o 
  -5   6   9       83.19       89.88     15.81 o 
  -4   6   9       20.37        8.41     10.59 o 
  -3   6   9       12.16       11.89     12.01 o 
  -2   6   9       24.29       24.50     12.49 o 
  -1   6   9        9.82        9.17     12.08 o 
   0   6   9       49.94       55.20     14.04 o 
   1   6   9        5.48        3.70     12.23 o 
   2   6   9        0.25        0.00      9.25 o 
   3   6   9       12.42        5.79     10.67 o 
   4   6   9       58.13       78.78     28.66 o 
   5   6   9        8.71       20.42     16.98 o 
 -10   7   9        3.60        2.28     14.83 o 
  -9   7   9        2.36        2.27      9.62 o 
  -8   7   9       58.87       59.55     10.71 o 
  -7   7   9       62.11       68.50     10.34 o 
  -6   7   9       20.89       22.95     13.25 o 
  -5   7   9        0.03        0.00     11.25 o 
  -4   7   9       39.80       39.08     14.01 o 
  -3   7   9        2.65        0.00     11.19 o 
  -2   7   9        5.42       14.23     12.05 o 
  -1   7   9        1.09        0.00     12.65 o 
   0   7   9      113.45      104.49     18.43 o 
   1   7   9       11.66       16.16     14.76 o 
   2   7   9        7.84       10.84     15.36 o 
   3   7   9      127.28      147.66     14.86 o 
   4   7   9        1.26        0.00     10.08 o 
  -9   8   9       10.26        8.66     10.14 o 
  -8   8   9       12.97       21.54      9.93 o 
  -7   8   9        7.48       20.02      9.07 o 
  -6   8   9       63.31       47.83     15.36 o 
  -5   8   9        0.18        3.79     13.06 o 
  -4   8   9       59.31       85.07     16.98 o 
  -3   8   9       23.66       32.15     13.53 o 
  -2   8   9       10.88       25.29     14.89 o 
  -1   8   9      173.82      219.25     22.73 o 
   0   8   9       61.67       45.05     17.01 o 
   1   8   9        3.17        7.59     13.56 o 
   2   8   9      107.47      111.47     20.11 o 
   3   8   9        1.51        0.00     16.00 o 
  -8   9   9        2.53       10.99     10.52 o 
  -7   9   9       54.04       48.50     16.79 o 
  -6   9   9        3.10        2.37     14.01 o 
  -5   9   9       11.14        0.00     14.04 o 
  -4   9   9       64.87       67.09     17.89 o 
  -3   9   9        0.44        5.60     14.45 o 
  -2   9   9      101.96      108.79     18.15 o 
  -1   9   9       16.20        0.00     14.35 o 
   0   9   9        0.22        3.16     13.72 o 
   1   9   9        5.74       10.12     17.23 o 
   2   9   9        0.83        6.42     16.28 o 
  -6  10   9        2.60        4.68     15.65 o 
  -5  10   9        9.29        8.03     15.97 o 
  -4  10   9        4.05        0.00     14.99 o 
  -3  10   9       18.73       20.23     15.24 o 
  -2  10   9        4.64        2.18     15.21 o 
  -1  10   9        2.37        8.09     15.78 o 
   0  10   9       10.81        0.76     15.93 o 
  -4 -10  10        7.76       19.51     16.22 o 
  -3 -10  10        1.26        0.00     15.46 o 
  -2 -10  10        7.01       23.36     17.26 o 
  -1 -10  10        1.88       11.70     16.06 o 
  -6  -9  10        1.07        0.00     14.01 o 
  -5  -9  10        0.53       11.44     15.05 o 
  -4  -9  10        0.66        0.00     15.05 o 
  -3  -9  10       13.89        8.60     16.34 o 
  -2  -9  10        9.16        2.15     15.46 o 
  -1  -9  10        7.43       13.75     16.06 o 
   0  -9  10        1.34        0.00     14.70 o 
   1  -9  10        6.67        0.00     16.69 o 
  -8  -8  10        0.01        0.00     16.79 o 
  -7  -8  10        2.94       36.93     18.34 o 
  -6  -8  10        4.37        2.72     13.37 o 
  -5  -8  10        0.02        3.95     14.51 o 
  -4  -8  10        8.13        0.00     13.09 o 
  -3  -8  10        2.14       15.55     15.55 o 
  -2  -8  10        0.72       14.80     14.10 o 
  -1  -8  10        0.03        3.32     14.45 o 
   0  -8  10        9.71        3.48     15.02 o 
   1  -8  10        2.53       12.39     15.90 o 
   2  -8  10        1.87        0.00     15.24 o 
   3  -8  10        5.80        0.00     15.81 o 
  -9  -7  10        0.68        9.90     17.64 o 
  -8  -7  10       16.25        9.80     17.14 o 
  -7  -7  10       20.66       32.23     10.82 o 
  -6  -7  10       37.30       33.45     14.99 o 
  -5  -7  10        2.11        0.00     12.71 o 
  -4  -7  10      268.15      293.70     24.98 o 
  -3  -7  10       69.19       69.99     17.51 o 
  -2  -7  10       15.92        3.79     14.23 o 
  -1  -7  10        9.99        0.00     13.59 o 
   0  -7  10       32.17       29.15     15.81 o 
   1  -7  10        0.20        0.66     13.50 o 
   2  -7  10        0.12        0.16     14.61 o 
   3  -7  10        1.07       12.05     15.62 o 
   4  -7  10       68.82       94.37     20.74 o 
 -10  -6  10       12.16       29.69     18.81 o 
  -9  -6  10        1.27        9.14     17.17 o 
  -8  -6  10        0.23        2.34     14.19 o 
  -7  -6  10       38.76       61.72     16.61 o 
  -6  -6  10       44.41       36.26     14.13 o 
  -5  -6  10       29.77       24.79     13.88 o 
  -4  -6  10      168.63      140.91     19.10 o 
  -3  -6  10       51.17       64.40     14.92 o 
  -2  -6  10       61.54       62.79     16.12 o 
  -1  -6  10       39.27       41.76     15.36 o 
   0  -6  10       25.00       44.92     14.51 o 
   1  -6  10        8.00        0.00     12.42 o 
   2  -6  10       44.46       43.44     16.50 o 
   3  -6  10      159.16      169.83     23.65 o 
   4  -6  10       29.94       40.37     17.67 o 
   5  -6  10        4.43        0.00     15.78 o 
 -10  -5  10        1.31        0.00     14.92 o 
  -9  -5  10        2.89        5.28     13.88 o 
  -8  -5  10        7.44        0.00     12.46 o 
  -7  -5  10        0.14        0.56      8.95 o 
  -6  -5  10        1.90        7.40     12.08 o 
  -5  -5  10       10.22       19.10     12.93 o 
  -4  -5  10      295.58      339.64     24.34 o 
  -3  -5  10        0.34        0.00     11.48 o 
  -2  -5  10       44.15       37.59     13.21 o 
  -1  -5  10       41.73       72.71     15.27 o 
   0  -5  10       48.31       64.78     15.14 o 
   1  -5  10       67.77       60.13     15.52 o 
   2  -5  10        4.13        0.00     13.03 o 
   3  -5  10       28.02       37.25     13.97 o 
   4  -5  10        9.87        7.34      9.90 o 
   5  -5  10       22.34       32.32     11.78 o 
 -11  -4  10        1.25        0.00     16.47 o 
 -10  -4  10        0.09        0.00     13.63 o 
  -9  -4  10        0.27        8.79     12.96 o 
  -8  -4  10        2.76        6.10     11.95 o 
  -7  -4  10       31.92       30.19      9.03 o 
  -6  -4  10        9.05       22.65      8.55 o 
  -5  -4  10      226.36      216.34     19.92 o 
  -4  -4  10       78.44       55.48     13.72 o 
  -3  -4  10      454.22      491.42     27.06 o 
  -2  -4  10      115.54       99.08     14.86 o 
  -1  -4  10       12.55        1.14     11.73 o 
   0  -4  10       38.59       47.94      8.26 o 
   1  -4  10       40.58       52.18      9.21 o 
   2  -4  10       12.85        2.59      8.11 o 
   3  -4  10      213.30      209.33     14.78 o 
   4  -4  10       45.16       42.77     20.09 o 
   5  -4  10       15.50       24.58     11.02 o 
 -11  -3  10       29.95       23.17     15.43 o 
 -10  -3  10        0.01        3.60     14.26 o 
  -9  -3  10        1.02        5.60     13.25 o 
  -8  -3  10       25.45       20.55     11.73 o 
  -7  -3  10       33.69        6.00      7.74 o 
  -6  -3  10       64.00       73.22      9.97 o 
  -5  -3  10       29.61       14.38     11.19 o 
  -4  -3  10        6.34        0.28     10.50 o 
  -3  -3  10      174.23      178.59     18.08 o 
  -2  -3  10      130.47      127.31     15.62 o 
  -1  -3  10        2.45        0.00     10.62 o 
   0  -3  10      224.86      220.04     12.49 o 
   1  -3  10      118.47      120.06     11.11 o 
   2  -3  10        0.01        0.63      7.61 o 
   3  -3  10       43.49       42.99     10.07 o 
   4  -3  10       42.49       39.90     10.53 o 
   5  -3  10        8.55        6.66     12.01 o 
   6  -3  10        3.80        7.52     16.63 o 
 -11  -2  10        0.34        2.94     14.51 o 
 -10  -2  10        0.93        1.39     12.11 o 
  -9  -2  10       22.19       39.08     13.40 o 
  -8  -2  10        0.12        0.25     11.00 o 
  -7  -2  10       13.08       19.56      7.69 o 
  -6  -2  10       58.26       49.55      8.32 o 
  -5  -2  10       53.78       56.43     12.77 o 
  -4  -2  10       13.47       13.06     10.59 o 
  -3  -2  10       20.23       12.01     10.62 o 
  -2  -2  10       21.09        6.32     10.24 o 
  -1  -2  10        1.01        0.00      9.58 o 
   0  -2  10       53.01       60.86      8.97 o 
   1  -2  10      159.88      191.11     12.63 o 
   2  -2  10        4.95        3.91      7.50 o 
   3  -2  10       91.83      109.31     12.15 o 
   4  -2  10       44.26       49.67     11.08 o 
   5  -2  10       22.87       27.74     10.71 o 
   6  -2  10        7.48        0.00     16.16 o 
 -12  -1  10        8.60        5.82     14.51 o 
 -11  -1  10        4.67        3.38     14.26 o 
 -10  -1  10        8.58        8.22     13.03 o 
  -9  -1  10       26.66       29.97     12.58 o 
  -8  -1  10        3.31        4.59      7.53 o 
  -7  -1  10       19.55       28.60      8.04 o 
  -6  -1  10        3.23        0.57      6.22 o 
  -5  -1  10       46.50       75.65     13.34 o 
  -4  -1  10      127.29      128.36     15.30 o 
  -3  -1  10      138.71      117.45     14.95 o 
  -2  -1  10      325.22      286.55     20.11 o 
  -1  -1  10       15.22       16.25     10.97 o 
   0  -1  10        0.98        0.00      7.18 o 
   1  -1  10      314.22      322.11     22.76 o 
   2  -1  10        8.43       10.48      7.94 o 
   3  -1  10        9.94       11.62      8.58 o 
   4  -1  10       14.40       26.01      9.55 o 
   5  -1  10       35.02       55.44     21.23 o 
   6  -1  10        7.51        0.00     16.28 o 
 -12   0  10        2.09        0.00     15.71 o 
 -11   0  10        9.28        2.09     13.78 o 
 -10   0  10       24.71       21.91     13.59 o 
  -9   0  10        0.37        0.00      9.77 o 
  -8   0  10       28.65       45.34      8.77 o 
  -7   0  10       23.05       25.82      7.55 o 
  -6   0  10        5.28        6.99      6.66 o 
  -5   0  10       98.87      128.99     14.92 o 
  -4   0  10      101.25      127.50     14.70 o 
  -3   0  10      286.30      249.72     19.54 o 
  -2   0  10      114.69      131.42     15.87 o 
  -1   0  10      156.30      155.58     16.82 o 
   0   0  10       59.12       62.60      9.22 o 
   1   0  10      297.48      280.34     14.70 o 
   2   0  10      143.12      156.94     24.77 o 
   3   0  10       41.18       28.63      9.51 o 
   4   0  10      223.37      215.08     15.16 o 
   5   0  10       29.35       24.07     11.78 o 
   6   0  10        0.35        8.09     16.19 o 
 -12   1  10        7.65        1.68     13.85 o 
 -11   1  10       16.48       22.26     14.45 o 
 -10   1  10        0.27        0.00     11.25 o 
  -9   1  10       36.85       53.11     12.42 o 
  -8   1  10       43.30       35.14      8.53 o 
  -7   1  10        2.98        0.00      6.67 o 
  -6   1  10       31.01       39.69      7.29 o 
  -5   1  10      230.74      221.33     18.53 o 
  -4   1  10        1.98        0.38      8.95 o 
  -3   1  10       36.84       32.56     11.13 o 
  -2   1  10      259.92      223.70     19.06 o 
  -1   1  10      157.34      159.97     16.34 o 
   0   1  10      123.61      107.52     24.31 o 
   1   1  10      385.34      367.61     17.14 o 
   2   1  10      256.84      234.52     15.48 o 
   3   1  10       18.27       20.23      9.41 o 
   4   1  10       12.40       26.20     10.22 o 
   5   1  10       10.13        9.30     10.60 o 
   6   1  10        0.61       22.45     17.32 o 
 -11   2  10       12.91        5.18     14.07 o 
 -10   2  10        1.88        0.00     10.94 o 
  -9   2  10        4.50        9.07     11.54 o 
  -8   2  10       86.98       69.88      9.70 o 
  -7   2  10        8.31        0.59      7.07 o 
  -6   2  10       13.66       10.27      7.23 o 
  -5   2  10       87.47       58.80     12.39 o 
  -4   2  10        0.37        1.87      9.58 o 
  -3   2  10      313.91      364.96     23.17 o 
  -2   2  10      495.05      449.12     24.82 o 
  -1   2  10       77.85       98.99     14.89 o 
   0   2  10        9.08       23.19      9.61 o 
   1   2  10       15.75       21.23      8.87 o 
   2   2  10      116.09      115.84     12.59 o 
   3   2  10        6.15        0.00      8.40 o 
   4   2  10       11.95        3.40      9.88 o 
   5   2  10       16.73       20.19     10.55 o 
   6   2  10        2.82       12.33     16.91 o 
 -11   3  10        1.92        0.00     13.31 o 
 -10   3  10       20.15       18.59     12.27 o 
  -9   3  10        8.26        0.00     11.89 o 
  -8   3  10       57.47       57.19     12.23 o 
  -7   3  10      105.82      116.18     10.36 o 
  -6   3  10        0.10        4.77      7.14 o 
  -5   3  10       61.28       74.67      8.70 o 
  -4   3  10      166.57      209.83     19.06 o 
  -3   3  10       38.13       21.15     11.63 o 
  -2   3  10      167.57      187.95     17.61 o 
  -1   3  10      117.50      152.03     17.99 o 
   0   3  10       24.86       29.18     13.56 o 
   1   3  10      207.85      221.58     15.16 o 
   2   3  10      366.04      363.69     26.97 o 
   3   3  10        3.69       15.09      9.63 o 
   4   3  10       18.58       21.67     10.44 o 
   5   3  10       63.93       96.33     19.38 o 
 -11   4  10        3.01       10.56     14.80 o 
 -10   4  10       11.98       11.16     14.35 o 
  -9   4  10       10.49        0.63     12.20 o 
  -8   4  10      101.36      143.23     12.10 o 
  -7   4  10        5.95       12.96      8.01 o 
  -6   4  10        6.52       20.80      7.57 o 
  -5   4  10      172.60      201.52     11.76 o 
  -4   4  10      204.32      216.50     19.16 o 
  -3   4  10      193.77      171.48     17.99 o 
  -2   4  10       38.22       57.73     13.75 o 
  -1   4  10      349.15      296.17     23.14 o 
   0   4  10        4.64        1.07     12.11 o 
   1   4  10       41.40       54.69     11.22 o 
   2   4  10       14.45       21.29     10.00 o 
   3   4  10       45.69       48.45     11.73 o 
   4   4  10       74.37       92.77     13.47 o 
   5   4  10        1.58        0.00     14.54 o 
 -10   5  10       22.88       23.96     14.95 o 
  -9   5  10      100.16      106.67     16.69 o 
  -8   5  10      190.06      176.91     13.13 o 
  -7   5  10       38.12       37.15     10.48 o 
  -6   5  10        0.67        0.00      7.54 o 
  -5   5  10      138.12      125.05     10.62 o 
  -4   5  10        2.48        0.51     10.91 o 
  -3   5  10      192.57      212.92     19.51 o 
  -2   5  10        1.18        5.94     11.89 o 
  -1   5  10       14.28        0.00     12.11 o 
   0   5  10       12.96       26.59     14.42 o 
   1   5  10        0.24        8.63     12.71 o 
   2   5  10        9.49       16.10     10.60 o 
   3   5  10        9.00       11.82     10.91 o 
   4   5  10        1.93        0.00     10.36 o 
 -10   6  10        0.05        0.00     13.91 o 
  -9   6  10        8.07        1.00     12.80 o 
  -8   6  10       39.68       25.20      9.73 o 
  -7   6  10        4.71        0.00      8.23 o 
  -6   6  10        5.08       10.85      8.19 o 
  -5   6  10        2.24        0.00      7.14 o 
  -4   6  10        9.07       15.62     11.76 o 
  -3   6  10        1.26        2.02     11.38 o 
  -2   6  10       49.30       54.00     16.03 o 
  -1   6  10       59.15       61.24     15.87 o 
   0   6  10       42.72       55.45     16.82 o 
   1   6  10        0.20        0.00     14.04 o 
   2   6  10        4.95       11.18     11.11 o 
   3   6  10       38.88       55.23     12.65 o 
   4   6  10        0.25        0.00     11.33 o 
  -9   7  10        0.54        8.51      9.89 o 
  -8   7  10       14.15       16.27     10.13 o 
  -7   7  10       13.86       20.68     13.66 o 
  -6   7  10        5.14       11.47     21.29 o 
  -5   7  10       36.90       39.93     15.14 o 
  -4   7  10       78.78      100.38     17.86 o 
  -3   7  10       10.00       17.99     14.01 o 
  -2   7  10        0.10        0.00     11.70 o 
  -1   7  10       30.31       48.84     16.82 o 
   0   7  10       40.11       30.57     16.88 o 
   1   7  10        4.66       21.12     16.38 o 
   2   7  10       24.41       40.56     18.43 o 
   3   7  10       42.85       39.23     13.06 o 
  -8   8  10        0.42        2.73     10.22 o 
  -7   8  10       35.89       37.88     10.51 o 
  -6   8  10        0.29        8.54     15.02 o 
  -5   8  10       13.22       26.27     15.55 o 
  -4   8  10       26.22       19.41     15.43 o 
  -3   8  10       10.97        0.89     12.93 o 
  -2   8  10       54.95       80.02     18.46 o 
  -1   8  10       20.47       34.49     16.44 o 
   0   8  10        1.00        9.07     16.06 o 
   1   8  10       35.82       31.49     18.68 o 
  -6   9  10        0.88        0.00     15.05 o 
  -5   9  10        5.52        2.88     13.69 o 
  -4   9  10        2.34        0.00     14.29 o 
  -3   9  10        4.38        0.00     14.42 o 
  -2   9  10        2.15        5.25     14.54 o 
  -1   9  10        0.77        0.00     15.14 o 
  -4  -9  11        0.37        0.28     16.34 o 
  -3  -9  11        4.48        0.00     16.22 o 
  -2  -9  11        3.24        0.73     15.27 o 
  -6  -8  11        0.77        0.00     14.51 o 
  -5  -8  11       11.42        0.00     14.73 o 
  -4  -8  11        8.17        2.24     15.02 o 
  -3  -8  11       55.23       39.20     17.64 o 
  -2  -8  11        0.37        0.00     15.46 o 
  -1  -8  11       26.93       28.77     17.58 o 
   0  -8  11        8.36        5.98     15.52 o 
   1  -8  11       11.02       22.86     17.04 o 
  -7  -7  11       18.91       12.23     15.05 o 
  -6  -7  11       15.17       26.94     15.65 o 
  -5  -7  11        1.53        2.81     14.57 o 
  -4  -7  11        0.29        0.00     14.23 o 
  -3  -7  11        1.70        0.00     14.64 o 
  -2  -7  11        0.57        1.14     13.82 o 
  -1  -7  11        1.01        0.00     15.55 o 
   0  -7  11       10.44        0.00     15.55 o 
   1  -7  11        0.25        9.07     17.07 o 
   2  -7  11       24.17       21.02     17.51 o 
  -9  -6  11        0.03        0.19     16.34 o 
  -7  -6  11        0.07        0.82     14.01 o 
  -6  -6  11        0.05        0.00     13.03 o 
  -5  -6  11       54.19       48.40     16.34 o 
  -4  -6  11      124.33      144.13     20.83 o 
  -3  -6  11       37.71       29.65     15.59 o 
  -2  -6  11        0.11        0.00     13.66 o 
  -1  -6  11        0.14        0.00     13.06 o 
   0  -6  11        7.75       17.32     14.38 o 
   1  -6  11        0.36        0.00     13.15 o 
   2  -6  11        0.32        1.20     15.55 o 
   3  -6  11        3.42       19.92     17.45 o 
  -9  -5  11        2.24        1.61     14.67 o 
  -7  -5  11        5.64        3.83     14.04 o 
  -6  -5  11        1.96        0.00     12.96 o 
  -5  -5  11       44.45       40.12     15.08 o 
  -4  -5  11      151.35      122.92     19.47 o 
  -3  -5  11        7.32       13.37     14.07 o 
  -2  -5  11       30.41       13.72     14.29 o 
  -1  -5  11        0.21        0.38     13.88 o 
   0  -5  11      107.44      101.07     19.03 o 
   1  -5  11       36.81       40.72     15.90 o 
   2  -5  11        0.03        0.00     14.35 o 
   3  -5  11        9.27       20.90     16.22 o 
   4  -5  11       24.88       40.62     18.56 o 
 -10  -4  11        0.32        2.62     16.22 o 
  -9  -4  11       19.41       34.68     14.45 o 
  -7  -4  11        0.03        0.00     12.20 o 
  -6  -4  11        0.45       17.14     13.15 o 
  -5  -4  11       25.09       12.36     12.99 o 
  -4  -4  11        3.83        0.00     11.92 o 
  -3  -4  11       74.31       94.08     17.17 o 
  -2  -4  11       24.79       18.81     12.74 o 
  -1  -4  11        0.04        0.00     11.60 o 
   0  -4  11       69.38       75.60     10.16 o 
   1  -4  11      197.41      198.03     14.06 o 
   2  -4  11        0.06        0.00      8.95 o 
   3  -4  11        0.87        0.51      9.73 o 
   4  -4  11       16.14       31.69     12.71 o 
 -10  -3  11        9.02       16.03     16.50 o 
  -9  -3  11        0.17        0.25     12.39 o 
  -8  -3  11        0.61       21.69     13.44 o 
  -7  -3  11       25.72       31.05     13.44 o 
  -6  -3  11        6.50        7.87     12.08 o 
  -5  -3  11       19.52       17.64     12.71 o 
  -4  -3  11        2.43        3.83     11.67 o 
  -3  -3  11       16.67       20.68     13.06 o 
  -2  -3  11       46.23       33.73     12.65 o 
  -1  -3  11        0.10        1.52     10.88 o 
   0  -3  11       46.96       58.43     11.59 o 
   1  -3  11        4.95        3.81      8.60 o 
   2  -3  11       25.75       18.44      9.70 o 
   3  -3  11        5.60        1.43      9.54 o 
   4  -3  11        4.76        1.46     10.42 o 
 -11  -2  11       14.78       15.14     15.33 o 
 -10  -2  11        5.21        0.00     13.12 o 
  -9  -2  11        6.35        0.76     11.16 o 
  -8  -2  11       13.23       21.55      9.45 o 
  -7  -2  11        2.50        0.00     11.73 o 
  -6  -2  11       13.37       10.09     11.76 o 
  -5  -2  11        8.52        4.14     11.35 o 
  -4  -2  11      104.65       97.34     14.92 o 
  -3  -2  11        1.10        0.00     10.46 o 
  -2  -2  11       65.96       76.35     14.10 o 
  -1  -2  11      104.57      119.57     17.23 o 
   0  -2  11       25.23       24.67      8.59 o 
   1  -2  11      169.07      172.95     13.57 o 
   2  -2  11       71.73       60.32     11.08 o 
   3  -2  11        6.43       10.35      9.51 o 
   4  -2  11        7.29       20.61     10.93 o 
   5  -2  11        9.83        2.65     11.01 o 
 -11  -1  11        0.93        7.81     14.29 o 
 -10  -1  11        1.02        0.00     13.25 o 
  -9  -1  11        6.77        5.75     12.80 o 
  -8  -1  11        3.02        0.00      7.93 o 
  -7  -1  11       21.30       14.19     11.54 o 
  -6  -1  11       17.47       30.41     12.36 o 
  -5  -1  11       21.16       30.92     12.20 o 
  -4  -1  11       43.71       62.91     14.07 o 
  -3  -1  11        5.00        0.00      9.71 o 
  -2  -1  11      244.21      251.75     21.15 o 
  -1  -1  11       50.39       49.45     14.23 o 
   0  -1  11        1.21        0.00      7.54 o 
   1  -1  11      210.67      196.55     13.88 o 
   2  -1  11      190.11      217.88     14.80 o 
   3  -1  11       42.24       37.38     10.89 o 
   4  -1  11       43.50       53.35     12.06 o 
   5  -1  11        2.67       10.93     11.28 o 
 -11   0  11       12.96        1.11     14.83 o 
 -10   0  11        0.07       13.06     12.80 o 
  -9   0  11      118.57      159.08     17.61 o 
  -8   0  11       66.73       71.54     13.64 o 
  -7   0  11       16.08       10.81     11.79 o 
  -6   0  11      148.73      136.86     16.82 o 
  -5   0  11       11.04       10.31     10.50 o 
  -4   0  11       76.22       65.66     14.51 o 
  -3   0  11      374.76      352.38     22.73 o 
  -2   0  11      251.95      204.99     18.62 o 
  -1   0  11        6.06        0.22     11.79 o 
   0   0  11        1.58        0.00      8.01 o 
   1   0  11       69.69       70.71     12.06 o 
   2   0  11        4.36        8.74      9.56 o 
   3   0  11        1.65        0.00      8.92 o 
   4   0  11       26.25       15.96     16.76 o 
   5   0  11        7.70       28.84     15.89 o 
 -11   1  11        5.04        0.00     11.86 o 
 -10   1  11        3.46       10.97     12.93 o 
  -9   1  11        1.46        0.00     11.76 o 
  -8   1  11       25.28       18.93      7.98 o 
  -7   1  11        0.05        0.00     10.34 o 
  -6   1  11       33.28       20.33     12.33 o 
  -5   1  11      132.22       98.42     15.93 o 
  -4   1  11       39.59       41.95     12.33 o 
  -3   1  11       81.93       49.86     13.94 o 
  -2   1  11        1.17        4.77     11.73 o 
  -1   1  11       43.42       54.72     13.44 o 
   0   1  11       17.81       11.29     12.36 o 
   1   1  11      155.32      165.62     13.90 o 
   2   1  11        2.63        0.00      9.03 o 
   3   1  11        0.23        2.91      9.56 o 
   4   1  11       19.72       44.69     12.13 o 
 -11   2  11        0.27        8.82     14.32 o 
 -10   2  11        0.12        0.00     11.63 o 
  -9   2  11       28.15        4.87     11.95 o 
  -8   2  11        0.31        0.00      7.76 o 
  -7   2  11        3.42       11.67     12.20 o 
  -6   2  11        3.58        8.50     11.89 o 
  -5   2  11       19.46       16.44     12.36 o 
  -4   2  11       85.30       51.56     13.31 o 
  -3   2  11       30.06       42.11     14.04 o 
  -2   2  11       13.50       10.18     11.19 o 
  -1   2  11       59.32       64.05     15.40 o 
   0   2  11       71.96       75.40     16.44 o 
   1   2  11      100.39       88.80     12.02 o 
   2   2  11      219.47      251.62     16.64 o 
   3   2  11       80.20       82.08     12.53 o 
   4   2  11        7.09        4.10     10.11 o 
 -10   3  11        0.25        5.00     14.73 o 
  -9   3  11        0.04       13.15     12.84 o 
  -8   3  11        0.51        6.06      8.93 o 
  -7   3  11       29.13       40.41      9.48 o 
  -6   3  11        0.50        6.77     12.14 o 
  -5   3  11       60.12      102.84     17.07 o 
  -4   3  11       55.59       37.46     13.59 o 
  -3   3  11       44.32       53.62     14.95 o 
  -2   3  11      249.59      317.79     24.53 o 
  -1   3  11      170.82      152.26     20.36 o 
   0   3  11       14.72        0.00     13.44 o 
   1   3  11      187.52      227.85     16.33 o 
   2   3  11        2.65        3.12      9.72 o 
   3   3  11        0.04        0.00     10.15 o 
   4   3  11       28.06       36.82     11.76 o 
 -10   4  11       16.40       11.03     15.11 o 
  -9   4  11       48.05       38.73     14.42 o 
  -8   4  11       50.28       56.99     10.20 o 
  -7   4  11       97.93       82.81     10.94 o 
  -6   4  11        0.75        0.00     10.69 o 
  -5   4  11       67.11       55.55     15.40 o 
  -4   4  11      113.97       97.25     17.29 o 
  -3   4  11        0.26        0.00     12.52 o 
  -2   4  11       61.56       48.21     15.17 o 
  -1   4  11        2.08        0.00     12.52 o 
   0   4  11        0.00        0.00     12.90 o 
   1   4  11        3.46        0.00     12.96 o 
   2   4  11       41.11       64.95     12.59 o 
   3   4  11        0.21        0.00     16.08 o 
  -9   5  11        3.65        0.00     12.84 o 
  -8   5  11        5.06        0.00      9.02 o 
  -7   5  11       10.09        1.90      8.97 o 
  -6   5  11       12.38       12.61     13.69 o 
  -5   5  11       21.21        0.00     12.68 o 
  -4   5  11       36.61       46.69     15.90 o 
  -3   5  11        8.01       20.96     14.42 o 
  -2   5  11        1.36        5.60     13.78 o 
  -1   5  11       42.06       47.99     16.79 o 
   0   5  11        1.19        6.01     13.28 o 
   1   5  11        0.02       10.37     15.02 o 
   2   5  11        4.89        6.04     11.56 o 
   3   5  11       13.42       13.59     12.48 o 
  -9   6  11       13.82       19.68     10.51 o 
  -8   6  11       46.01       32.74     10.42 o 
  -7   6  11       32.11       47.01     10.79 o 
  -6   6  11       26.65       38.41     15.68 o 
  -5   6  11        2.35        6.32     14.04 o 
  -4   6  11       69.12       94.88     18.53 o 
  -3   6  11       56.26       81.91     16.88 o 
  -2   6  11        6.56        0.00     13.09 o 
  -1   6  11       14.96       46.22     17.42 o 
   0   6  11       19.92       12.33     16.12 o 
   1   6  11        4.54        1.04     16.00 o 
   2   6  11        8.74       27.69     17.32 o 
  -7   7  11       12.17       13.72     10.30 o 
  -6   7  11        7.55        0.00     14.51 o 
  -5   7  11        6.78       30.67     16.28 o 
  -4   7  11       83.71      130.98     21.34 o 
  -3   7  11       35.29       10.88     14.57 o 
  -2   7  11        5.91        8.03     15.71 o 
  -1   7  11       58.98       87.19     20.23 o 
   0   7  11       22.42       10.05     15.87 o 
   1   7  11        3.94        0.00     16.85 o 
  -6   8  11        6.23        4.17     15.02 o 
  -5   8  11        1.70       17.48     15.87 o 
  -4   8  11       34.21       25.17     16.38 o 
  -3   8  11        3.39        0.00     14.95 o 
  -2   8  11        0.78        9.90     16.76 o 
  -1   8  11        0.14        0.00     14.95 o 
  -6  -7  12        0.08        0.00     15.14 o 
  -5  -7  12       16.87        6.23     15.17 o 
  -4  -7  12        3.11        0.00     15.90 o 
  -3  -7  12        3.97        7.05     15.55 o 
  -2  -7  12        0.08        0.00     15.87 o 
  -1  -7  12        4.01        0.00     16.53 o 
  -7  -6  12       12.96       11.13     15.43 o 
  -6  -6  12       10.88        8.44     14.99 o 
  -5  -6  12        1.64        8.50     15.21 o 
  -4  -6  12        0.68        0.00     15.21 o 
  -3  -6  12       14.99       20.04     15.05 o 
  -2  -6  12       12.32        5.72     14.32 o 
  -1  -6  12        1.55        0.00     12.49 o 
   0  -6  12       34.29       34.11     16.69 o 
   1  -6  12       44.14       32.37     16.88 o 
  -7  -5  12       14.52       32.75     15.90 o 
  -6  -5  12       20.41       24.91     14.48 o 
  -5  -5  12        1.01        1.20     14.48 o 
  -4  -5  12        3.00        9.52     15.21 o 
  -3  -5  12       13.65       13.91     15.43 o 
  -2  -5  12       49.69       73.06     17.67 o 
  -1  -5  12        3.02        0.00     14.67 o 
   0  -5  12        2.46        0.00     14.35 o 
   1  -5  12       14.96       24.15     15.27 o 
   2  -5  12        1.81        0.00     16.09 o 
  -7  -4  12        1.06        0.00     13.69 o 
  -6  -4  12        3.59        0.00     14.13 o 
  -5  -4  12       41.81       41.00     16.22 o 
  -4  -4  12        0.62        0.00     12.90 o 
  -3  -4  12        8.30       15.46     13.63 o 
  -2  -4  12       23.14        8.92     14.99 o 
  -1  -4  12        0.01        0.00     12.80 o 
   0  -4  12       84.93      103.79     18.46 o 
   1  -4  12       84.92      118.55     19.98 o 
   2  -4  12        1.08        2.11     10.09 o 
  -7  -3  12       16.27        9.36     13.69 o 
  -6  -3  12       15.10       18.56     14.10 o 
  -5  -3  12       13.18       20.36     13.88 o 
  -4  -3  12        0.48        4.68     13.09 o 
  -3  -3  12       76.38       79.92     17.42 o 
  -2  -3  12       23.63       16.82     13.78 o 
  -1  -3  12       16.06        4.46     13.53 o 
   0  -3  12       10.50        4.27     14.07 o 
   1  -3  12       42.57       37.73     10.68 o 
   2  -3  12        3.26        0.00      9.47 o 
   3  -3  12        2.26        0.00      9.70 o 
  -8  -2  12        6.55       11.63     13.31 o 
  -7  -2  12        0.12        0.00     12.23 o 
  -6  -2  12        0.08        0.00     12.71 o 
  -5  -2  12       68.58       60.26     15.52 o 
  -4  -2  12       66.12       72.05     16.19 o 
  -3  -2  12        2.23        2.47     12.61 o 
  -2  -2  12       24.87       20.77     13.72 o 
  -1  -2  12       40.41       40.31     15.46 o 
   0  -2  12       20.31       26.71     14.76 o 
   1  -2  12        8.50       19.74     10.05 o 
   2  -2  12       17.26       35.91     11.16 o 
   3  -2  12        0.17        6.24     10.41 o 
 -10  -1  12        7.25        0.00     12.96 o 
  -8  -1  12       14.75       22.51     14.23 o 
  -7  -1  12        2.42        0.00     12.14 o 
  -6  -1  12       31.67       47.42     14.73 o 
  -5  -1  12       38.28       35.85     13.31 o 
  -4  -1  12        0.46        0.00     12.14 o 
  -3  -1  12        3.36        4.52     11.35 o 
  -2  -1  12       61.40       64.65     15.55 o 
  -1  -1  12       33.03       30.86     14.57 o 
   0  -1  12        6.93        0.00     13.06 o 
   1  -1  12        2.54       11.89      9.41 o 
   2  -1  12       33.19       35.83     10.50 o 
   3  -1  12       19.65       16.80     10.55 o 
 -10   0  12        3.21       22.38     15.36 o 
  -8   0  12        0.62        0.00     12.80 o 
  -7   0  12        3.18        0.00     12.20 o 
  -6   0  12        6.63       15.14     12.90 o 
  -5   0  12        2.15        0.00     10.69 o 
  -4   0  12       34.93       40.56     14.29 o 
  -3   0  12        1.10        0.00     11.51 o 
  -2   0  12       93.39       93.26     16.91 o 
  -1   0  12       27.74       30.92     13.37 o 
   0   0  12        9.83       15.17     12.65 o 
   1   0  12       53.32       50.47     11.70 o 
   2   0  12      125.72      140.12     15.87 o 
   3   0  12        0.15        1.33     10.74 o 
 -10   1  12        7.61        0.00     14.26 o 
  -8   1  12       43.74       43.91     15.43 o 
  -7   1  12       18.26       31.14     14.42 o 
  -6   1  12       10.58       12.55     13.28 o 
  -5   1  12       93.74       74.71     15.11 o 
  -4   1  12      216.89      255.89     21.37 o 
  -3   1  12       17.47        4.87     13.03 o 
  -2   1  12       18.13       17.01     13.94 o 
  -1   1  12       72.51       68.64     15.59 o 
   0   1  12        3.14        7.11     14.32 o 
   1   1  12        9.08       13.37      9.96 o 
   2   1  12        2.65        0.00     10.20 o 
   3   1  12        3.76        0.00     11.19 o 
 -10   2  12       25.82       30.82     14.13 o 
  -8   2  12       16.26       28.64     14.29 o 
  -7   2  12        9.65        0.00     12.58 o 
  -6   2  12        9.15        7.49     12.99 o 
  -5   2  12       40.97       47.90     15.05 o 
  -4   2  12      224.86      212.17     21.69 o 
  -3   2  12        0.10        0.00     13.15 o 
  -2   2  12        6.31        0.00     12.36 o 
  -1   2  12       72.44       90.48     17.14 o 
   0   2  12        4.19        0.63     13.72 o 
   1   2  12      236.72      282.16     38.76 o 
   2   2  12      142.25      139.99     15.16 o 
   3   2  12       10.45       21.42     11.68 o 
  -8   3  12       21.30       18.91     14.83 o 
  -7   3  12       31.17       23.58     15.30 o 
  -6   3  12        3.49        5.53     13.91 o 
  -5   3  12      160.30      184.79     21.69 o 
  -4   3  12       30.57       27.31     15.62 o 
  -3   3  12        3.36        0.92     12.84 o 
  -2   3  12      101.59       83.49     17.17 o 
  -1   3  12       63.49       51.37     15.43 o 
   0   3  12        1.35        0.00     14.07 o 
   1   3  12        0.47        0.92     14.70 o 
   2   3  12        2.49       14.72     11.79 o 
  -8   4  12        8.61        1.93     14.54 o 
  -7   4  12        7.79        6.64     13.97 o 
  -6   4  12        0.35        3.64     13.91 o 
  -5   4  12        4.64        0.00     12.05 o 
  -4   4  12       56.11       43.31     15.97 o 
  -3   4  12        7.45       10.72     14.26 o 
  -2   4  12        0.17        0.00     14.13 o 
  -1   4  12        7.13        3.07     15.68 o 
   0   4  12       39.14       36.17     16.72 o 
   1   4  12       32.52       18.78     15.62 o 
  -8   5  12        2.31        1.80     14.13 o 
  -7   5  12       37.08       43.91     16.82 o 
  -6   5  12        9.56       25.86     16.19 o 
  -5   5  12       17.81       15.84     15.40 o 
  -4   5  12       17.97       28.99     16.66 o 
  -3   5  12       18.04       33.13     16.63 o 
  -2   5  12        7.79       13.66     15.55 o 
  -1   5  12       40.74       41.54     16.72 o 
   0   5  12       19.84       15.84     15.84 o 
   1   5  12        2.14        0.00     16.98 o 
  -7   6  12       17.24       40.25     17.42 o 
  -6   6  12       18.12       16.03     16.03 o 
  -5   6  12       12.99       16.66     15.78 o 
  -4   6  12       32.94       39.68     17.55 o 
  -3   6  12       26.19       39.20     17.64 o 
  -2   6  12        2.80       12.17     15.02 o 
  -1   6  12       30.66       29.50     18.21 o 
  -4   7  12        1.53        0.00     15.11 o 
  -6  -5  13       28.01       18.75     17.01 o 
  -5  -5  13       10.41        0.00     15.87 o 
  -4  -5  13        1.10        0.00     15.33 o 
  -3  -5  13        8.90       13.34     15.11 o 
  -2  -5  13        4.03       16.00     17.26 o 
  -1  -5  13        3.16        6.99     15.52 o 
  -7  -4  13        3.01        0.00     15.78 o 
  -6  -4  13      202.37      237.84     25.51 o 
  -5  -4  13        2.01        0.00     12.87 o 
  -4  -4  13        0.35        4.58     15.17 o 
  -3  -4  13        0.37        0.00     14.92 o 
  -2  -4  13       15.32       28.30     16.41 o 
  -1  -4  13        0.03        5.66     15.84 o 
   0  -4  13        7.08       18.15     16.00 o 
  -7  -3  13       11.13       16.00     15.78 o 
  -6  -3  13       22.49        7.37     14.92 o 
  -5  -3  13       12.73       10.62     14.76 o 
  -4  -3  13       62.39       68.38     17.61 o 
  -3  -3  13        0.10        3.03     13.34 o 
  -2  -3  13       18.55       10.53     13.88 o 
  -1  -3  13        0.18        0.00     14.35 o 
   0  -3  13        0.09        9.29     15.78 o 
  -8  -2  13       10.13        9.29     14.86 o 
  -7  -2  13        0.05        5.41     13.94 o 
  -6  -2  13       16.89       37.21     16.00 o 
  -5  -2  13       45.06       36.74     16.19 o 
  -4  -2  13       46.41       48.81     15.21 o 
  -3  -2  13       26.41       13.66     14.89 o 
  -2  -2  13       59.16       51.94     16.09 o 
  -1  -2  13       18.97       16.19     14.76 o 
   0  -2  13        5.07        0.00     13.31 o 
   1  -2  13       29.18       28.09     11.22 o 
  -8  -1  13       17.11       15.59     15.08 o 
  -7  -1  13        2.88        0.19     13.88 o 
  -6  -1  13        8.86        0.00     13.31 o 
  -5  -1  13      167.11      128.48     19.51 o 
  -4  -1  13        1.97        0.00     13.56 o 
  -3  -1  13       13.05       11.89     13.12 o 
  -2  -1  13       19.43       26.94     14.23 o 
  -1  -1  13        2.78        3.00     14.01 o 
   0  -1  13       10.64       12.17     15.08 o 
   1  -1  13       35.01       35.85     12.17 o 
  -8   0  13        1.85        0.00     13.18 o 
  -7   0  13        1.14       15.65     14.13 o 
  -6   0  13        1.45        0.00     13.37 o 
  -5   0  13       93.04       86.50     17.80 o 
  -4   0  13        1.53        0.00     13.18 o 
  -3   0  13        9.97       14.35     14.67 o 
  -2   0  13       33.65       45.18     16.16 o 
  -1   0  13       10.02        0.00     14.61 o 
   0   0  13        8.07        0.00     14.54 o 
   1   0  13        2.93        0.00     11.07 o 
  -8   1  13        4.57        0.00     15.05 o 
  -7   1  13        9.49        0.00     13.78 o 
  -6   1  13       11.47       19.82     14.86 o 
  -5   1  13        8.40        6.07     14.67 o 
  -4   1  13        5.66        5.94     14.29 o 
  -3   1  13        2.75        5.00     12.68 o 
  -2   1  13       37.52       46.35     16.82 o 
  -1   1  13       37.79       45.84     16.09 o 
   0   1  13        6.83        6.80     15.43 o 
   1   1  13       30.84       50.05     18.15 o 
  -8   2  13       11.94       11.19     15.02 o 
  -7   2  13       17.60       26.24     15.27 o 
  -6   2  13        6.85        0.00     14.07 o 
  -5   2  13       71.74       87.48     18.59 o 
  -4   2  13       49.64       38.44     14.83 o 
  -3   2  13        0.11        0.00     14.42 o 
  -2   2  13        3.16       11.00     15.17 o 
  -1   2  13       85.01       72.05     17.83 o 
   0   2  13        0.17        0.00     16.00 o 
  -7   3  13       25.25        5.56     15.46 o 
  -6   3  13        0.92        0.00     12.14 o 
  -5   3  13        0.41        0.00     14.10 o 
  -4   3  13        6.55        0.00     14.64 o 
  -3   3  13        1.78        0.00     14.32 o 
  -2   3  13       22.73       21.18     15.17 o 
  -1   3  13        5.03        0.00     15.21 o 
   0   3  13        8.51        0.00     15.97 o 
  -6   4  13        1.68        0.00     15.55 o 
  -5   4  13        0.18        8.00     15.97 o 
  -4   4  13        1.17        5.12     15.68 o 
  -3   4  13        0.29        0.00     15.81 o 
  -2   4  13        0.95        1.01     16.31 o 
  -1   4  13       26.58       38.51     19.51 o 
  -4   5  13       28.44       48.21     17.20 o 
  -5  -2  14       12.06        0.00     14.86 o 
  -4  -2  14       15.39        0.00     15.33 o 
  -3  -2  14        7.55        6.48     14.04 o 
  -5  -1  14        0.70        2.40     13.53 o 
  -4  -1  14        9.78        5.47     14.86 o 
  -3  -1  14        0.02        6.29     15.02 o 
  -5   0  14        6.27        2.43     15.14 o 
  -4   0  14        3.21        7.65     14.95 o 
  -3   0  14        0.07        0.00     13.66 o 
  -5   1  14       13.30       24.28     15.08 o 
  -4   1  14        7.62        7.87     15.97 o 
  -3   1  14        0.04        0.00     14.13 o 
                                                 
